# Supplementary material for: Genome-wide association analysis revealed novel candidate genes for body measurement traits in indigenous Gudali and crossbred Simgud in Cameroon
Source: BMC Genomics. 2025 Jul 14;26:664. doi: 10.1186/s12864-025-11865-7 (PMC12257737; doi:10.1186/s12864-025-11865-7)
Supplement: Supplementary file 4 — Additional file 4. Manhattan plots of the body traits using imputation to higher density SNP dataset. [file 12864_2025_11865_MOESM4_ESM.zip]

Archive with 4 entries (4 files):
- Suppl 4. Figure A4 1 Manhattan plot for SH using imputed genome.jpeg
- Suppl 4. Figure A4 3 Manhattan plot for HAW using imputed genome.jpeg
- Suppl. 4 . Figure A4 2 Manhattan plot for BL using imputed genome.jpeg
- Suppl. 4. Figure A4 4 Manhattan plot for EL using imputed genome.jpeg
