# Supplementary material for: Genome-wide association analysis revealed novel candidate genes for body measurement traits in indigenous Gudali and crossbred Simgud in Cameroon
Source: BMC Genomics. 2025 Jul 14;26:664. doi: 10.1186/s12864-025-11865-7 (PMC12257737; doi:10.1186/s12864-025-11865-7)
Supplement: Supplementary file 6 — Additional file 6. Aldosterone-regulated sodium reabsorption (a) and taste transduction (b) pathways. [file 12864_2025_11865_MOESM6_ESM.zip]

Archive with 2 entries (2 files):
- Suppl. 6. Figure A6 1 aldosterone pathway.jpg
- Suppl. 6. Figure A6 2 taste pathway.jpg
