# Supplementary material for: Genome-wide association analysis revealed novel candidate genes for body measurement traits in indigenous Gudali and crossbred Simgud in Cameroon
Source: BMC Genomics. 2025 Jul 14;26:664. doi: 10.1186/s12864-025-11865-7 (PMC12257737; doi:10.1186/s12864-025-11865-7)
Supplement: Supplementary file 8 — Additional file 8. MDS result of the 20 components included as covariates in the GWAS. [file 12864_2025_11865_MOESM8_ESM.txt]

<Covariate>
<Trait>	PC1	PC2	PC3	PC4	PC5	PC6	PC7	PC8	PC9	PC10	PC11	PC12	PC13	PC14	PC15	PC16	PC17	PC18	PC19	PC20
Sim_1	0.118297234	-0.026645819	4.75E-04	-0.029478937	-0.020591456	-0.014814263	-0.002725979	0.009935392	0.0037898	0.01582593	-0.007589483	-0.01115189	-0.01892021	0.009220614	-0.022279494	-0.027976539	-0.012517294	0.014575418	0.029928744	0.0118619
Gud_2	-0.016997004	-0.00200526	-0.003871196	-0.022912852	-0.01048902	-8.11E-04	-0.003106073	0.001807373	0.003316126	-0.007075972	0.00462064	2.01E-04	0.004971478	-0.001285251	-7.48E-07	0.006624287	0.002450828	0.016119052	-0.002003856	-0.00916441
Sim_3	0.1223644	0.0479392	0.119783655	-0.0395117	-0.001069837	0.018036831	0.006964241	-0.004599098	0.016150873	3.51E-04	0.004337662	0.00215073	0.018659532	-0.003211676	0.006768139	0.010492104	0.01671869	0.009109258	-0.005540757	-0.02885596
Gud_4	-0.018939858	-0.002844719	-0.004985506	-0.02738521	-0.01392951	-0.011789549	-0.008120101	0.001555153	0.011762442	0.007993458	0.00116924	0.009960211	0.005997498	-0.003348642	-0.004582421	0.00586582	-0.014167449	-0.045609675	-0.044787455	0.014887632
Gud_6	-0.01475088	-0.003717297	-0.007783386	-0.03196051	-0.015498173	-0.006528202	0.002634019	-2.15E-04	0.008660536	-0.011117159	0.005594085	0.008245803	0.010846663	-0.007361494	0.009818557	0.01947291	0.022448283	0.008510042	-0.008430215	-0.019521568
Gud_7	-0.024771595	0.002620188	-0.004057629	-0.011739932	-0.002257411	0.004427394	-0.002044329	-0.005070748	8.56E-04	-8.73E-04	0.001180506	-2.31E-04	-2.95E-04	-0.006073305	0.002630048	0.002481537	0.007552097	-5.04E-04	-0.008905677	0.001827245
Sim_8	0.117070235	-0.01891307	0.005151593	-0.003361918	-0.006950122	-0.002227425	-8.84E-04	-2.39E-04	-0.002040084	0.004597266	0.00207656	-2.06E-04	-0.001993128	0.008106791	-0.010292253	-0.012020883	0.004764577	0.00265125	0.010751963	0.004820802
Gud_9	0.058271073	0.014031524	-0.0380348	-0.043637127	0.04474327	0.027991204	0.017597608	-0.025987336	-0.014919046	-0.00656374	0.00912239	0.006459353	-0.007851831	0.002586909	-0.001349241	0.001863392	-0.004882978	0.019159567	-4.11E-04	0.002034291
Gud_10	-0.021390526	0.001465385	-0.003992312	-0.001679349	-0.007162941	-9.48E-04	9.14E-04	0.001209534	0.003978596	0.008554867	-0.004771451	-0.00139615	0.008701188	0.002046806	3.15E-04	0.004391511	0.009551017	0.005469557	-0.002547607	-0.001339035
Gud_12	-0.021645246	-3.66E-04	-0.007469898	-0.026737498	-0.01486559	-0.00981838	-0.011765387	0.008751713	0.011338671	0.013957003	-0.007210642	0.003485434	-0.008233172	-3.32E-04	-0.010260004	-0.002132215	0.009419104	-0.016625578	-0.012477163	0.01562529
Gud_13	0.0040866	0.004110847	-0.009336142	-0.014959114	0.003252302	-1.90E-04	-0.008250041	-0.00624768	-0.004300107	0.001321838	0.004665169	0.01154597	0.017276743	-0.006673778	4.55E-04	0.014109179	-0.003414282	6.52E-04	0.003454747	-0.012984328
Gud_14	-0.020380601	-0.001676985	-0.003948041	-0.016014624	-0.006495348	-0.002683986	3.22E-04	0.00189447	0.004777262	-2.01E-04	-6.09E-04	-2.34E-04	7.77E-04	-0.001996797	-0.003526026	0.013140217	0.006432972	-0.022260569	-0.024582623	0.006757659
Gud_15	-0.014933216	0.001095278	-0.004367719	-0.014965035	-0.012980323	0.003556834	-0.002114095	0.004113087	0.009584375	-0.003047052	0.009864526	-2.84E-04	0.003348787	-0.001520387	-0.001279975	-0.003139013	0.006873955	0.006663267	-0.003806752	-0.007544541
Gud_16	-0.020609828	-2.78E-04	4.12E-04	0.00118401	-0.003303832	0.001246181	-0.004107465	0.006434401	4.49E-04	-0.00114951	0.005124022	5.55E-04	0.006443372	0.002014386	-0.00174545	0.002391869	-0.00111433	0.001466662	0.002672433	-0.00280152
Gud_17	-0.015437411	-0.001498798	-0.00492363	-0.020567527	-0.012124684	0.003099483	-0.005624109	0.008277884	0.003078466	-0.008416179	0.009766376	4.33E-05	-0.0012922	-0.001498051	-7.27E-04	0.005892181	0.008875615	-0.001269227	-0.008584212	-0.007917599
Gud_18	-0.019570133	-4.51E-04	-0.004018316	-0.009041362	-0.010631501	-0.003938077	-0.00445975	9.58E-04	0.003394889	-0.001269252	0.005951912	-0.001047166	0.005131542	0.002028329	3.14E-04	0.007888103	-0.001726134	0.00502299	-0.008948487	-3.23E-04
Sim_19	0.118887894	0.040340606	-0.039771907	0.005141933	-0.004647194	-0.006817398	-0.12544385	-0.060252476	-0.019076748	0.069680415	0.004050399	0.006776837	-0.009286234	-0.031243298	-0.001419623	0.002452581	-0.006366013	0.001228432	3.99E-04	0.007596782
Gud_20	-0.018194186	-0.002799593	-0.01243882	-0.05247557	-0.03071871	-0.025566809	0.008389425	0.029653441	0.008840363	0.030495731	-0.013686053	-0.035861455	-0.041040417	6.65E-04	-0.02674939	-0.043223128	-0.009367618	0.023816392	0.03766047	0.007743288
Gud_21	-0.022613302	-0.002224622	-0.003214435	-0.014183982	-0.009658041	-7.77E-04	-4.65E-04	0.002522104	0.013142223	-0.008542921	0.013622648	0.005893989	0.005239434	-4.89E-04	4.03E-04	0.013630161	8.53E-04	0.022270005	-0.021658815	-0.001977516
Gud_22	-0.022900201	0.001356171	-0.002557326	-0.022547787	-0.006628968	-0.005933613	-0.0049206	0.009665355	-2.53E-04	-5.93E-04	0.002103846	6.17E-04	-0.003573724	0.002707896	-0.005585557	-0.003477769	8.64E-04	0.008119912	0.005794684	-0.007213394
Gud_23	-0.016062938	-0.001176826	-0.004147651	-0.00122149	-0.009461494	0.004398007	0.002931484	-0.002236259	0.004211805	0.002982408	0.003017905	-0.001051674	0.01205043	0.003689339	8.78E-04	0.00388691	1.75E-04	-2.94E-04	0.003614503	-0.001973265
Gud_24	-0.016394895	-0.002722355	-0.004533024	-0.013066855	-0.003754864	2.66E-04	-2.39E-04	0.00265482	-4.03E-04	4.72E-04	0.004389206	0.003066314	0.011226105	0.001590047	0.004988352	0.007282011	0.007960965	0.005899494	-4.67E-04	-0.007315528
Gud_25_	0.001240989	0.00548254	-0.00311024	-0.023156203	-0.024729177	-0.006029289	-0.007355151	-0.00389097	0.007500673	-0.02242035	0.009004304	0.004526618	0.00594774	-1.00E-04	-0.001303935	0.011864818	0.011413244	0.002430016	-0.00643379	-0.009957739
Gud_26	-0.020000186	-0.002562111	-0.004904094	-0.018887386	-0.011907161	-0.008605804	-0.003781878	0.005138949	0.002457766	-0.006324579	0.009332826	0.004690489	0.002938955	-3.95E-04	-0.001004321	0.008222987	0.007034892	0.002563607	-0.002058479	-0.0019664
Gud_27	-0.020808108	-5.87E-04	-0.001869298	-0.008154325	-0.007778827	-0.003961046	0.002333749	0.002299167	0.007291861	-0.008222424	-0.004212428	-0.001683247	0.012574841	-0.003183475	0.001493274	0.016277315	-0.00211343	-0.006860825	0.00506581	-0.003435878
Gud_28	-0.01728087	6.49E-04	-0.007930053	-0.019410959	-0.007811759	-0.004588102	-6.89E-04	0.002971948	-0.00292407	-0.011701686	0.001808533	0.01186304	0.027760886	-0.001537449	0.011084331	0.022054235	0.009697595	0.016646009	-0.014113299	-0.001020935
Gud_29	0.00120763	2.11E-04	-0.001125712	-0.023395024	-0.01353063	-0.010619329	-0.012307783	0.005248575	0.003940341	0.008336921	-6.10E-04	0.01088152	0.001593621	0.003692047	-0.013900288	-0.004654831	0.015249201	-0.026321258	-0.013533914	0.013625935
Gud_30	-0.021323975	6.69E-04	-0.009532582	-0.013756177	-0.011952791	-0.007900552	-0.005692441	-1.64E-04	0.00317436	-0.006723829	0.00742523	-0.001361733	0.007696182	-0.007501278	-0.003600837	0.010946976	0.004840421	-0.001809233	-0.00586811	-0.002401879
Gud_31	-0.023778213	-3.56E-04	-0.006865435	-0.024847835	-0.013291215	-0.008515677	-0.010585468	0.009172763	0.013021028	0.006244866	-1.19E-04	0.010165966	-0.002823995	-0.001984202	-0.004572947	0.001945454	0.011022353	-0.022405012	-0.019886224	0.014721608
Gud_32	-0.021747958	-0.002544081	-0.004642152	-0.028685015	-0.01036249	0.004122233	-0.007771792	-0.005891614	-0.007462303	-0.012460032	0.011642116	0.016164677	0.02505631	-0.015187371	0.002911157	0.017568637	0.01074452	0.012379571	-0.012712869	-0.006942968
Gud_33_	-0.021882653	4.30E-04	-0.001758149	-0.008313224	-0.002693634	6.68E-04	0.005095225	0.001933655	0.002273929	2.76E-04	-0.002474568	0.003548913	0.008211006	8.05E-04	0.004206419	0.003754506	0.002146069	0.011228805	0.001931217	-0.002139337
Gud_34_	-0.020823263	-0.007115396	-0.001525269	-0.024789417	-0.009670994	-0.006398256	-0.006065788	-2.92E-04	0.016425028	-0.006625565	0.017455969	0.007412639	0.002837742	-0.002454418	0.002509355	0.017873224	1.83E-04	0.017961748	-0.036492355	-0.01263221
Gud_35_	-0.018722156	-0.002135996	-0.00990018	-0.043878928	-0.019744504	-0.011871289	0.005186806	0.016022515	0.006332904	0.005287029	3.29E-04	-0.017085765	-0.01805469	-0.004859793	-0.013666566	-0.019337285	-0.003092078	0.023785083	0.021969795	-0.007536257
Sim_36	0.062166315	0.020240406	-0.04686963	-0.08076853	0.061266847	0.03483885	0.047695212	-0.04775431	-0.022307187	-0.014405634	-0.017417619	-0.001974127	-0.009033456	0.023655053	0.004919515	-0.024404144	-0.00157438	-0.010048008	0.010246596	0.018109445
Gud_37	-0.014598001	0.002592433	-3.54E-04	-2.74E-04	-0.003559209	5.31E-04	-0.001053081	0.001795263	-5.67E-05	-0.007464769	0.003232977	0.002583771	0.004918348	-0.001390399	7.43E-04	0.006068368	-0.003459245	-6.15E-04	-0.001033886	-0.001318787
Gud_38	-0.021364195	0.001279745	-0.005185096	-0.012001673	-0.004972626	7.51E-05	0.001392115	6.39E-04	-9.63E-04	-0.001201063	-0.003907178	-0.001776441	0.003348435	0.00255624	0.003959237	0.001445728	-0.001645268	0.009782547	0.001521642	2.20E-04
Gud_39	-0.0239273	-0.002722207	-0.005162722	-0.03524431	-0.021161752	-0.01947866	-0.00771466	0.016679786	0.010690546	0.019331865	-0.003060555	0.002105278	-0.016018422	0.001994238	-0.018318988	-0.006765752	0.001535902	-0.02696098	-0.021034295	0.028085174
Gud_40	-0.02296523	0.003800091	-0.008323516	-0.022355556	0.008021275	0.005824689	0.01019608	-0.010082961	-0.002446083	-0.0042987	-0.004599592	0.002084043	0.006144998	0.007487757	0.003426629	-0.001306359	-0.002363217	-0.00607343	-0.002679208	0.006300737
Gud_42	-0.027062487	-0.001114027	-0.001580674	-0.007659724	-0.002381051	-0.003270956	0.003997114	-0.002747102	-0.004822439	6.35E-04	0.007445357	-0.001774677	0.009247365	4.71E-04	0.007536802	0.006839865	-0.002488512	0.004685834	-0.007735796	-0.010135124
Gud_43	-0.021195605	-0.001962637	-0.006357663	-0.019101158	-0.003357867	-7.73E-04	7.13E-04	0.002119269	0.012896901	4.68E-04	0.004655142	5.89E-04	0.00305268	-0.006980017	0.009298324	3.96E-04	0.004516885	-0.004601967	-0.007653065	-0.005088521
Sim_44	0.13755916	-0.13573134	0.004567786	-0.012185786	-2.44E-04	0.004245269	0.004150898	-0.010961263	-0.003430951	0.003458391	0.003170013	0.00256527	-0.002727529	0.00516314	0.003555385	0.001580187	-0.005966386	0.006739569	-0.001720727	0.005801768
Gud_45	-0.019149195	4.57E-04	-0.007361553	-0.008635869	0.004786539	0.001435194	0.014840999	-0.004996029	-0.002417874	-0.008805454	-0.023503037	0.00144067	0.037883326	-0.016744943	8.71E-04	0.022604136	-0.030096782	-0.1125654	0.08242984	-0.04873578
Gud_46	0.014845869	0.005812428	-0.003745215	-0.014838211	-0.025440894	-0.013275237	-0.004619314	0.003254217	0.008413211	-0.01876656	0.001723332	0.002954275	-0.001701598	0.004462645	0.00165099	0.004444706	0.007367668	0.003663193	0.004922295	-0.009797337
Gud_47	-0.019955037	-8.06E-04	-0.007171345	-0.029940309	-0.014926473	-0.004622011	-0.001857972	0.008134263	0.0039468	-0.012327709	0.007482935	0.015074764	0.008891783	-0.005535295	0.008672427	0.01860062	0.00879822	0.012753189	-0.012012365	-0.013684086
Gud_48	-0.021360045	-0.001808399	-0.004414761	-0.00330217	-0.004399098	0.002415601	0.001301011	-0.002240149	-0.00115594	0.002575933	0.004335427	0.002749307	0.004903988	-0.004735245	-0.001215044	0.001273905	-0.002285382	-8.07E-05	0.002095808	-0.003570122
Sim_49	0.12088096	0.018274805	-0.006713915	0.022149911	-0.001110643	-0.033103555	-0.027390646	0.015350307	0.00953348	-0.08442306	-0.007775567	-0.022671513	-0.02169632	0.014770203	0.019354964	0.014708973	-0.028456248	6.80E-04	-5.87E-04	0.048018858
Gud_50	-0.023344783	-0.002945514	-0.003771235	-0.001642178	6.97E-04	-0.002699474	-0.004568561	0.00142531	0.001743395	-0.006487913	0.005282905	0.013087424	-0.002641228	-0.001093142	-0.00245179	-0.003082614	0.006564833	-0.001952632	-0.001641604	0.009039181
Gud_51	-0.022238227	-0.001911511	-0.0063575	-0.021913365	-0.011329288	-0.007023974	-0.006646084	0.008771446	0.00684254	0.007727885	-0.004986035	0.008083743	-0.004414448	0.00456024	-0.001384217	0.005213901	0.011327911	-0.020115606	-0.017262492	0.012643006
Gud_52	-0.023103906	-0.002109722	-0.003107904	-0.009019009	-0.007573858	-0.002183443	-0.004498865	-0.00668114	0.002966461	-0.00280345	0.005260166	-1.53E-04	0.010100887	-5.95E-04	0.001094221	0.012699491	0.001711544	-0.004465196	-0.008403031	9.62E-04
Gud_53	-0.014371638	0.002758241	-0.009200203	-0.020181593	-0.006539464	-0.001068433	-5.52E-04	-0.002359601	0.001072979	2.49E-04	0.00294367	0.012694051	0.009865047	-0.00523661	0.006221339	0.021640873	0.01676854	0.007374443	-0.009551689	-0.011083902
Gud_54	-0.02267996	-6.76E-04	-0.001143732	0.008707251	0.004603559	-0.001395482	-0.003353533	-0.00379235	0.014306353	-0.001864266	0.011576677	-0.001087596	-0.002582583	-0.002734888	-0.013233179	0.003128335	0.002148779	0.009709955	0.010482848	0.002872034
Gud_55	-0.022720413	-0.001783689	-0.007136216	-0.038268853	-0.018228523	-0.019608403	-0.009444103	0.011956289	0.015578892	0.022720253	-0.00867428	0.002971865	-0.008233346	0.002021392	-0.014852801	-0.005408694	-0.005030436	-0.050881535	-0.035126295	0.030279767
Gud_56	-0.019452319	0.003604522	-0.005713881	-0.010099709	-0.01111716	-0.006939947	-0.002707811	-8.91E-04	0.004737453	-0.005893042	0.00437991	-8.36E-04	0.006217572	-0.008189959	-0.00257083	0.008187124	0.008957657	-0.00571211	3.86E-05	-0.001652089
Gud_57	-0.023087902	-0.004559479	-0.003844553	-0.02030389	-0.009953664	-7.47E-04	0.002769591	0.002822598	0.010155844	-0.003137271	0.01688154	0.001567281	0.00697175	-0.003952243	0.010477128	-5.22E-05	0.0048243	0.010192447	-0.014861842	-0.009551158
Gud_58	0.009382797	-5.58E-04	0.002406262	-0.014848976	-0.017839255	-0.007122462	-0.002969479	0.002231099	-0.00232525	-0.020051679	0.003454476	0.00361916	0.005116798	0.013839909	0.006184663	-0.001615993	-0.005562577	-0.004910622	-8.71E-04	-0.012028456
Gud_59	-0.0212659	-0.001145597	-0.003223434	-0.006026627	-0.004100019	-0.003490757	-1.12E-04	0.001597804	-0.001439662	-7.95E-04	0.007205186	0.00208799	0.005746026	-0.004450375	-8.31E-04	0.004432849	0.006829331	0.003535692	4.90E-04	-0.006722522
Gud_60	-0.022440812	6.87E-05	-0.00224717	4.84E-05	-0.001722698	-0.001056336	0.001686656	-0.002491133	-0.001230771	-0.001670489	7.43E-04	1.17E-04	0.004054293	0.001644293	0.005127356	0.002969786	0.001885476	0.008174052	0.005033511	0.007393191
Gud_62	-0.017693937	-0.001268263	-0.001645606	-0.002536828	-1.85E-05	8.01E-05	-6.93E-04	0.001658943	-2.93E-04	6.39E-04	0.004825915	0.002163488	0.002413249	-0.001719497	0.008587088	0.001405296	0.002029912	-0.007549453	0.002177666	0.004517073
Gud_63	-0.022764638	-0.001309523	-0.003967182	-0.010450928	-0.004090988	0.00124308	0.002240883	-9.10E-04	-0.003254125	-0.002372164	0.006614427	0.002698311	0.00812004	-0.003835025	-9.54E-04	0.009651881	6.66E-04	4.01E-04	-0.002161978	8.19E-04
Gud_65	0.007466682	0.003344794	-0.003138233	-0.025768101	-0.008589771	7.39E-04	0.002384531	0.006370404	-0.00582354	-0.021360144	0.012316157	0.005224661	8.97E-04	0.005471207	0.003420007	-0.00534645	-0.003162465	0.004585266	-9.72E-04	-0.013879484
Gud_66	-0.018840116	-0.004391069	-0.003532294	-0.02536547	-0.010125264	-0.006182274	-0.00366436	0.001633322	-8.10E-04	0.005894604	-0.005636931	-0.005647613	-0.004651933	-0.004624086	-0.005430685	-0.005066422	-0.004464669	-0.008984466	-0.003210305	0.009739551
Gud_67	-0.012456209	3.64E-04	-0.005605648	-0.016094662	-0.007642819	2.46E-05	-3.87E-04	0.008555254	0.010120873	-0.008788159	0.014411031	7.06E-04	0.00419021	0.00193193	0.007605461	0.013614284	0.002383567	0.020605473	-0.020175999	-0.007074502
Gud_68	-0.017533636	0.001673593	0.003033254	0.008738868	-0.001249493	3.77E-04	-0.001838789	-0.006089894	0.004375072	-0.001569464	0.001277581	0.003951407	-0.002114685	-0.001602651	0.003290732	0.001894464	-3.37E-04	0.003879254	5.75E-04	-5.90E-04
Gud_69	-0.019602384	-0.001784343	-0.001533895	-0.01467177	-0.006478922	-0.005388716	-0.001838954	0.005088615	0.002756094	0.003539832	0.005237058	0.001090467	0.006286099	0.001319137	7.53E-04	0.009476084	-0.004932478	-0.021519471	-0.017954292	0.009589015
Gud_70	-0.020130787	-0.00305689	-0.001012437	-0.005315166	-0.007019856	-0.003410772	-7.27E-04	0.004368241	0.00136509	-9.54E-04	0.005417709	-0.002185587	-0.001915357	-8.90E-04	0.001685457	0.005434881	0.002303009	0.005527562	0.006265312	-6.97E-04
Gud_71	-0.015252561	0.004055204	-0.002743682	-0.002811938	-8.47E-04	0.007384573	-0.014813332	0.010388325	-0.014618337	0.006117488	0.011550857	-0.024518304	0.001140088	0.01448387	0.008498903	8.59E-04	-0.004652983	-0.004848109	0.028353691	-0.015926888
Gud_72	-0.016623313	-1.33E-04	-0.009032501	-0.009335755	-0.004941712	-5.33E-05	8.21E-04	0.001141247	0.001650496	-0.004698334	-0.001968168	0.00373433	0.011866924	0.001665877	0.007006178	9.04E-04	-0.001251772	-7.90E-05	-6.97E-04	0.002167141
Gud_73	-0.022589581	-0.005082934	7.33E-04	1.94E-04	-0.001908776	0.001675675	-0.003743048	0.003001211	-0.004352852	-2.88E-04	6.00E-04	0.005902806	0.002103839	-0.002351256	0.001800705	-0.001609747	-8.44E-05	-0.001692187	-0.004064357	-0.00108891
Gud_74	0.004469093	-6.26E-04	0.001536204	-0.009380164	-0.017594688	-0.002801843	-0.003795217	0.0060967	-2.43E-04	-0.014608911	0.006724821	0.001422862	0.005111913	0.010642181	-0.002005321	-0.002746429	-0.006809603	0.006260322	-0.003470012	-0.013712918
Sim_75	0.13395566	-0.13321294	0.008783049	-0.012238567	-0.009890387	0.003405442	-0.002814574	-0.009462214	-0.002225125	0.003565409	-0.003465303	0.004640084	-7.21E-04	-2.52E-04	-0.008435201	0.01469068	0.005564847	-0.029648907	-0.027899817	0.015535222
Gud_76	-0.01827014	-0.001047514	-0.001342071	-0.001370994	0.001612023	0.003092669	-0.003415553	0.003577616	0.004656636	-5.15E-04	-0.001072428	-0.00141691	0.004990477	0.001893493	0.006335511	0.004291952	6.62E-04	0.00368659	-6.63E-04	0.001278135
Gud_77	-0.024088461	-5.10E-04	0.006543962	0.009053514	0.010353598	-0.005229407	-2.16E-04	-0.003257276	0.015030514	0.007817891	0.002019519	0.001904194	-0.013544657	0.031301364	0.022281153	0.01742814	0.010403803	0.01750446	-0.002483998	0.002405721
Gud_78_	-0.024127439	0.002423902	0.002314614	0.014374936	0.011607287	0.006894344	-0.004263037	-0.011578868	-0.003679769	-0.007313599	-0.008641075	-0.015648447	0.011914163	-0.003100144	0.010691386	0.004892099	-4.28E-04	0.011862153	-0.006555459	0.001675028
Gud_79	-0.02146461	0.003193707	-0.005811338	-0.012393005	-0.009905737	-0.005167896	-5.05E-04	0.004582133	0.005572401	-0.006822648	0.003410251	-0.004068394	0.003690122	-0.005009017	0.001595678	0.005691549	0.003324855	3.86E-04	-0.001702302	0.00186916
Gud_80	-0.0204556	-0.004624426	-0.002134924	-0.026203629	-0.010608985	-0.007502525	-0.004036918	0.003341775	0.014077239	-0.007757567	0.011371722	0.003212161	0.006864728	-0.003249342	0.002664889	0.015761767	-0.00230432	0.027583282	-0.035947207	-0.012530956
Gud_81	-0.017123595	-3.00E-04	-0.001669887	-0.012999097	-0.010376977	-0.002437185	-0.004208834	0.004545173	0.008179051	-0.011469998	0.014189566	0.006349903	0.012289756	-0.002555527	0.001525019	0.010760851	-5.00E-04	0.019320728	-0.012914592	-0.00485285
Sim_83	0.040025167	0.026766965	0.092015564	-0.01833572	0.00772139	0.017100148	8.47E-04	-0.010419778	-0.002374352	0.019768417	0.01815152	0.007434749	2.23E-04	-0.02980235	-0.001159028	-0.020095972	-0.004030263	-0.009067672	-0.008908486	0.037722748
Gud_84	-0.021700354	-0.001330434	-0.002623736	-0.009292697	-0.006585789	-0.001040863	-8.43E-04	1.65E-04	0.004494752	-0.001151576	0.004646164	0.004755449	0.005372295	-0.006476542	0.001980416	8.08E-04	-0.001002549	-0.00325641	-0.010056814	0.003308325
Gud_85	-0.023268728	-1.36E-04	-9.13E-04	0.006288434	0.004828983	-0.003720342	0.007159466	0.002181595	-0.008184771	-0.007298191	-0.009957777	0.002172905	0.009658725	-0.004076751	0.002752154	0.011171397	-0.004616492	-0.013570447	0.012311039	0.011941656
Gud_86	-0.020967718	0.004746679	-0.001534243	0.011915837	0.001093166	0.001467801	-0.006692897	0.014358687	-0.029169722	-0.001790468	0.009333169	-0.001342402	-0.011470873	0.004802987	-0.010821465	0.012097354	-5.62E-04	-0.001843405	-5.43E-04	0.005619464
Gud_87	-0.021969669	-5.32E-04	-0.003490548	0.003814153	0.007521341	0.002941936	-0.004098614	0.008153956	-0.002096536	0.001142613	8.50E-04	0.007743064	0.004884033	0.005111768	0.002468809	0.007996985	0.010129291	0.005788883	0.008536201	0.004134918
Gud_88	-0.0159061	7.09E-04	-0.005291654	-0.014747568	-0.004274552	0.002991684	6.26E-04	8.03E-04	0.002044204	-0.004491462	0.002535951	-0.0029557	1.70E-04	-0.004468317	0.013731164	0.00468015	0.006922098	0.007540589	-0.004468729	-0.01353909
Sim_90	0.14610867	0.027684942	-0.04602902	-0.01894328	0.077509396	0.036361605	0.022155775	-0.009778055	-0.003584602	-0.019137884	-0.01698866	-0.001834961	-0.04287413	0.0308114	0.008671255	0.016065476	0.008257526	-0.002746942	0.012566034	0.008228003
Gud_91	-0.025789386	-0.001451343	0.013766738	0.019242963	0.005916672	0.011232296	-0.004866918	0.002335012	-0.029534519	-0.019431308	-0.042274628	0.020449277	-0.04952969	-0.022467162	-0.057462163	0.04148066	0.023440136	-0.009890114	2.32E-04	-0.037146304
Sim_92	0.13871458	-0.13613874	0.010477323	0.001727395	0.005439189	0.007206373	-8.01E-04	-0.003334212	0.003502918	0.012906949	0.002620373	0.00115184	-0.002392212	0.00728485	-4.77E-04	0.004185714	0.00572765	-2.85E-04	0.002810743	0.001586979
Sim_93	0.12552932	0.01925198	-0.028046573	0.02371494	0.0649314	-0.012783025	0.007118431	0.08821313	0.038975105	0.022390809	0.011172935	-0.006210117	0.023391077	-0.060344905	-0.01021797	0.025725972	-0.015063296	0.007897588	0.012294497	-0.007202862
Gud_94	-0.02192183	0.001287202	5.52E-04	0.005546382	0.007317009	8.11E-04	-0.001023018	1.47E-04	0.003733645	0.009164934	-0.007090351	-0.01080783	-0.012470883	0.016305028	0.006786989	0.002817997	0.005070976	-0.005041765	0.004886709	-0.004335556
Gud_95	-0.019976832	-0.001131004	-3.36E-04	0.010879008	0.003981774	0.006993353	-0.003116946	-6.89E-04	-0.007282272	0.007675645	-0.001250618	-0.009605231	9.76E-04	0.005944253	-0.001600227	0.014116825	0.007765304	-0.001155339	0.007583613	4.05E-04
Gud_96	-0.025082592	0.001749677	0.00408387	0.014717137	0.002512395	0.009243107	-0.005910394	0.002551277	-0.012993116	-0.008184409	-0.023565132	0.011952013	-0.029784964	-0.009948198	-0.034912094	0.02141354	0.015494875	0.004169826	-0.001443525	-0.00869038
Gud_97	-0.02152335	0.001685617	-3.79E-04	0.005624354	0.002544811	-5.96E-04	-2.30E-04	-0.002394902	0.002091024	-0.006807271	-0.009615997	-0.00671549	-3.79E-04	0.002633118	-0.009618567	0.009975174	-0.009401607	0.004087562	0.009632205	0.010005901
Sim_98	0.12638825	0.022186372	-0.025953246	0.013814227	0.075960785	-0.021165242	0.002079794	0.10852385	0.043200284	0.022973752	0.022004701	-0.021035789	0.01716527	-0.0597673	0.010243727	0.018994922	-0.015492101	0.006018322	-0.010112466	-0.007362334
Sim_99	0.121346906	0.023604674	-0.018771445	0.021104297	0.002015381	-0.017638484	-0.02931078	-0.005494288	-0.005130176	-0.029374378	-0.014572968	-0.010520805	-0.014927253	0.013184794	4.89E-04	-0.005155245	-0.003290273	0.003875401	0.004391837	0.00495438
Gud_100	-0.025654908	-0.001932576	8.48E-04	0.003046534	0.002182511	0.00733354	-7.13E-05	-0.002206849	-0.002954247	-0.004915801	5.59E-04	0.008897834	6.15E-05	-0.007853386	0.00935665	0.003312322	0.005517544	0.015851805	0.006849967	0.006438077
Sim_101	0.1244592	0.026430806	1.40E-04	0.012601779	-0.025941718	-0.020212187	-0.03024717	-0.011765358	0.003580465	-0.05093878	0.003521826	-0.025504708	-0.035567783	0.015215509	0.02659086	-0.00862122	-0.004147041	-0.025230134	-0.032928325	-2.50E-04
Gud_102	-0.023576796	-0.001707433	0.002435477	0.014848386	0.001447519	0.009473158	-0.009006393	0.001086186	-0.005036535	0.003304152	-0.002227698	-0.00997318	0.007686035	-9.43E-04	0.00279007	0.004455138	-0.001631243	0.007941461	-0.003888643	-0.004821525
Gud_103	-0.020752087	-0.003316302	0.002451568	0.008776034	0.005887456	-0.002159282	-0.003678141	-8.14E-04	0.011682482	-0.011615555	0.012885041	0.009381448	-0.004157389	-0.006056295	-0.014043301	-0.00816238	-0.002802785	-0.003137093	0.010110422	0.00795724
Gud_104	-0.028496182	1.95E-04	0.001220422	0.006479834	0.00729076	0.007347229	-0.001641282	-0.005986149	-0.006625292	-0.003874592	0.00175144	0.004717401	0.003520757	5.61E-04	-0.002258872	0.00148628	-0.001789694	-5.21E-04	-0.001298776	0.013197817
Sim_105	0.10983206	0.021440446	-0.014504015	0.02198722	0.003086619	-0.013398986	-0.010147344	0.037121776	-0.013858216	-3.53E-04	-0.043035522	0.035597753	0.028945692	0.02256361	-0.06521998	-0.018916748	0.029110929	-0.007322325	-0.033886906	-0.008930125
Sim_106	0.12953198	0.019582484	-0.02505689	0.01779378	0.06978559	-0.01776823	-0.002521373	0.099890515	0.045840103	0.022042226	0.009182921	-0.012601305	0.024879603	-0.06506464	0.001945489	0.021234574	-0.006511078	0.002743507	-0.013012495	0.001323235
Sim_107	0.12346852	0.025242541	-0.005722517	0.009848086	-0.022674536	-0.029875167	-0.04113927	-0.023539977	-0.007315722	-0.059485648	-0.004708134	-0.026881672	-0.04363483	0.022659153	0.035639327	-0.00417742	-0.003157863	-0.035346374	-0.040838443	0.008750494
Sim_108	0.11883701	0.022737693	-0.012326462	0.024263661	0.002867829	-0.01217395	-0.018829172	-0.012083322	-0.005620054	-0.025446938	-0.027301457	-0.03641242	0.014141455	0.005318969	0.009535112	-0.017034981	-0.008773177	0.01263284	0.005303758	0.01631558
Sim_109	0.12604822	0.02562014	0.004012171	0.020334268	-0.006582574	-0.037207507	-0.014735403	0.021591784	0.00863137	-0.0768767	-0.01759799	-0.013215188	-0.019870372	0.02140188	0.023525741	0.013994841	-0.021245144	-4.83E-04	0.004669031	0.047902565
Gud_110	-0.020256404	0.001834395	-0.002972946	7.35E-04	0.002141569	0.001642346	-0.004556035	-7.54E-04	-5.12E-04	0.006829792	0.001575581	0.003209386	-0.003111207	0.001820003	0.009127043	-0.004538735	-0.014221609	-0.005745483	-9.61E-04	0.011324609
Gud_111	-0.019595798	0.001467343	0.004864181	0.007459976	5.27E-05	0.005407666	-0.004640936	-0.00169753	-0.002542789	0.001117788	-0.005934456	-0.005447094	3.85E-04	0.002908348	2.22E-04	0.003642931	0.009758499	-0.001555077	-0.002337855	-0.002074633
Gud_112	-0.023578256	0.002736603	0.005459416	0.021936346	0.008204967	0.016206844	-0.005172206	-0.020364666	0.023944145	-0.024862345	0.045382064	0.011844408	-0.012189658	-0.0381415	-0.022983797	-0.05909876	0.038005754	-0.022621792	-7.45E-04	-0.003791407
Gud_113	-0.020751424	-0.001002282	0.002662778	0.007024858	0.004193757	0.004409736	0.004742106	-0.003522711	0.00247786	0.003046758	5.52E-04	-0.001784375	-0.001281021	0.00688638	-0.005803374	0.004738408	-0.019103426	-0.004911221	0.001048912	0.003558055
Sim_114	0.10936863	0.015226989	-0.008639151	0.020776717	0.04277694	-0.022466639	0.005762136	0.07137571	0.03411571	0.005962741	0.013981426	-0.01217203	0.016575811	-0.04255638	0.007796651	0.007006506	-0.010220764	0.009117369	0.001828875	0.002116879
Sim_115	0.0478789	0.020533942	0.09993207	-0.020152146	0.013138844	0.022639537	0.006397093	0.007722421	-0.036815386	0.020505972	0.03659466	-0.007979899	0.00149739	-0.006738663	-0.003879159	-0.00594491	-0.024686044	-0.001089731	-0.009907405	0.03989933
Sim_116	0.123508245	0.044566162	-0.0398348	0.006074128	-0.001300561	-0.007852314	-0.12862228	-0.0558969	-0.026494622	0.076539874	0.00479846	0.002212944	-0.001312792	-0.026198126	0.006359506	-0.001287297	-0.010574578	-0.005598866	0.013791862	-0.002010809
Gud_117	-0.020417938	0.002388208	2.64E-04	-2.59E-05	0.00320513	-1.27E-04	0.00474308	-0.001152004	-0.001461033	-4.88E-04	-0.003772934	0.006877265	0.002418007	0.003862032	0.007207414	-0.006069948	-0.001777974	-0.002658865	0.002886245	0.002988034
Gud_118	-0.018539451	-0.002710892	9.38E-04	0.001381427	-0.010040346	0.001932679	-0.001093334	-0.001003518	-0.006169219	-0.002838225	0.00253496	-0.007609689	0.005951515	-0.005954853	3.82E-04	-3.63E-04	-0.007090193	7.05E-05	0.005771609	9.13E-04
Gud_119	-0.01888909	-0.003481127	0.001683991	0.004895932	4.38E-04	-0.004449878	3.10E-04	-0.004870125	-0.003491737	-2.96E-04	0.001914285	-4.22E-04	0.001795212	0.005711016	0.007222261	0.006081554	0.002786506	0.010289874	4.93E-04	0.002011749
Sim_121	0.110021085	0.018116929	-0.012443156	0.005606709	-0.011397372	0.004178301	-0.005261264	-0.004092981	-0.001200139	-0.008083806	-0.002659284	-0.005406145	0.005217809	0.003834097	0.004698634	-0.002348076	-0.005177313	-0.003735229	-0.001016711	-0.006477426
Gud_122	-0.021338819	-6.58E-04	-0.002123104	0.003268271	-3.23E-04	-0.006153621	0.004182014	-6.97E-04	-0.004108731	0.00282004	0.001828362	0.002300502	0.001012288	0.002843034	0.004662727	-3.82E-04	-0.009702572	-0.006511915	0.009095202	0.008449022
Gud_123	-0.023497956	-8.61E-04	3.93E-04	0.004564389	0.004155796	0.005360628	-0.003854384	-0.002841253	-0.00102404	-0.002559409	0.003730435	0.00642852	-0.007257862	0.007330112	0.002324838	0.003918373	0.012715505	2.94E-04	-0.002704669	-3.50E-04
Gud_124	-0.020941552	-0.004210974	-0.00441851	0.003505513	0.001661573	-3.34E-04	-0.004126399	0.002934105	0.001517832	-0.003699918	-0.004188531	-0.003521504	0.007235561	-0.004942273	-0.005885612	0.004777083	-0.005360086	-0.003814358	0.002349531	0.010473087
Gud_125	-0.022973966	0.001067836	0.003242192	0.006901396	0.001016702	0.002267931	0.003042791	-0.004637626	-0.00524329	7.40E-04	-0.008848554	2.95E-04	0.002506249	-0.004673722	0.001173867	-0.002186322	0.00216338	0.002221652	-0.002246783	0.001160848
Gud_127	-0.021559173	-0.001741925	-0.003504754	-7.03E-04	0.002332679	0.003778612	-1.71E-05	-0.001159333	0.002273132	-0.007798274	0.00390779	0.009517482	-0.001593591	-9.64E-04	-0.003334721	-0.007370628	-0.005774945	0.003060252	-0.003126578	0.010046152
Sim_128	0.12158575	0.04186932	-0.031416155	0.001534295	-0.005889431	-0.002701674	-0.12042044	-0.052812837	-0.02731455	0.06869119	-0.001918982	0.006419859	-0.006874551	-0.026698504	0.001328472	0.005126962	-0.015280617	-0.006796602	0.011391499	0.010025619
Gud_129	-0.023341738	7.12E-04	-0.003070754	0.006697246	5.23E-04	0.006757502	-0.008007334	-0.0128948	4.99E-04	0.009482098	0.00765847	0.006374852	0.002662563	-0.002953293	0.006380935	-6.08E-04	0.001150999	0.005125095	-0.007132941	0.017491054
Gud_130	-0.02723821	-1.87E-04	0.002351912	0.022873245	0.011126815	0.015362009	-0.002608218	-0.020845566	0.020542884	-0.026167806	0.050618943	0.010807135	-0.015678791	-0.035600852	-0.020827688	-0.065358974	0.043427575	-0.022183292	-0.005584164	2.11E-04
Sim_131	0.13201016	0.011869841	-0.001673815	0.028138865	-0.001729226	-0.042247463	-0.028378636	0.024509951	0.002473289	-0.08461226	-0.017913653	-0.015699983	-0.018461054	0.020008057	0.009127517	0.007129211	-0.02984694	0.02525268	0.007600206	0.04573351
Sim_132	0.041637722	0.017128596	-0.011000493	0.014164277	0.007613105	0.006972477	-0.057967614	-0.01916799	-0.003633495	0.06298428	-0.009534516	0.017306764	-0.016329017	0.025411787	0.007892938	0.002058151	1.29E-04	-0.019491429	0.00346021	0.024878394
Sim_133	0.09005755	0.013228715	-0.00727037	0.007659141	-0.01327412	-0.012655827	-0.017038723	0.008130949	0.014107383	-0.021614477	0.001537721	-6.87E-04	-0.005076031	0.019756755	0.00325056	0.012510614	-0.010077717	0.005207904	0.012382414	-0.005014088
Gud_134	-0.019917922	-0.005741754	-4.71E-04	0.001324908	-0.003791428	-0.001159697	-0.003632639	-0.001903357	-0.001437708	-0.006068562	0.002812655	-4.50E-04	0.008657433	-0.006835396	0.010552273	0.001725618	-0.00306122	0.003361672	0.003397249	8.66E-05
Gud_135	-0.02331957	-0.001356099	-1.52E-04	0.01109043	0.005843873	-0.001216913	0.004903354	0.001473123	0.002657695	0.006270406	-6.39E-05	-8.26E-05	6.63E-04	0.016741022	0.017078878	0.007743605	0.001324922	0.001973915	-0.005185945	-3.48E-04
Gud_136	-0.026478607	7.35E-04	0.002017393	0.024530048	0.007399535	0.017718034	-0.00509554	-0.016798064	0.025757838	-0.024284862	0.049062118	0.009787421	-0.013996291	-0.037902478	-0.024731427	-0.06609599	0.039579064	-0.025731683	-0.007381538	0.001993306
Gud_137	-0.027735116	-7.50E-04	-0.002894111	0.012241938	0.012572404	0.001325789	-0.00398322	0.005765478	0.007398255	0.017420396	-0.014584638	0.016562985	0.006378048	0.03648365	0.010247948	-0.002700485	0.00465841	-0.015952205	-0.001717359	0.026504865
Gud_138	-0.024423484	-9.48E-04	0.001906214	0.010103907	-0.001073007	-0.011961603	0.009781394	-0.007483449	-0.005711253	0.003571179	0.005021047	0.001559844	-0.006473923	-0.005822951	0.004935735	-0.001186087	5.84E-04	5.79E-04	0.004769326	0.005185414
Gud_139	-0.018911742	-3.96E-04	-0.00246338	0.004283804	5.88E-04	-0.005466004	-2.61E-05	0.01325796	-0.024853995	-0.005878638	0.014388352	-0.011037297	0.002432392	0.001420006	-0.005270305	0.007903003	0.005459671	-0.003674386	0.009989535	0.002347654
Sim_140	0.03500083	0.019780684	0.0879627	-0.018410569	0.004140827	0.014982521	0.004877228	-3.90E-04	-0.011776326	0.01754512	0.007624605	0.001082677	0.010398481	-0.019329047	0.001776654	-0.00471623	-0.017869301	0.003237668	-0.01045766	0.030826539
Gud_141	-0.022624934	-0.002321798	0.002068804	0.008537254	0.006212017	-0.003285907	0.006926325	-0.001488944	-0.003764823	-0.002143311	-8.73E-04	0.001340939	0.010151263	-0.006198794	-0.003013935	0.007007163	-0.008184825	-0.014844548	0.014077793	0.014735678
Sim_142	0.12877472	0.020055342	0.004573802	0.010983617	-0.017747572	-0.0356477	-0.039564542	-0.009139507	3.88E-04	-0.076881215	0.004545237	-0.028059706	-0.03705433	0.018687591	0.028404137	0.002687983	-0.012535959	-0.0250229	-0.029513303	0.0198222
Gud_143	-0.025864627	-0.003796157	0.004908796	0.007620271	0.004694474	0.003664587	-0.006995365	-0.004226605	-3.21E-04	0.001442226	0.009470603	-1.65E-04	-0.0051641	0.012936128	8.08E-04	0.007812019	-8.15E-04	0.012280889	0.001731039	0.001797156
Gud_144	-0.020149415	-0.0021338	0.001561403	-2.24E-04	0.006006236	-0.001190835	3.10E-04	0.005798878	0.007046941	0.003146955	-0.003539448	7.17E-04	-0.008045526	0.015848601	0.011348735	0.012539253	0.005358057	1.89E-05	6.24E-04	-0.006833887
Gud_146	-0.022000317	-4.23E-04	3.41E-04	0.001657331	-0.001012243	-0.004438676	0.002081758	3.88E-04	-0.001380283	-0.002535962	-0.005659363	-0.002267667	0.004032567	-0.003783257	0.009050703	0.006190661	-0.006591552	-0.005322604	-0.00217196	0.013477649
Gud_147	-0.027471809	0.001408345	0.007094735	0.004727705	0.001259703	9.07E-04	0.002441182	0.002152077	-0.002104801	-0.004228829	9.62E-05	0.002734947	-3.01E-04	-0.001060052	0.005780461	0.009461207	0.004760457	0.009015841	0.00327036	0.002827109
Gud_149	-0.020392353	-2.44E-05	-8.03E-04	0.004531693	0.001916375	0.001259087	2.86E-05	-0.004592811	0.003419541	0.002465049	0.010472774	0.001068818	0.004694053	-0.00459719	0.005229362	-0.001997276	0.008173895	-0.002631374	-0.006837303	0.0034042
Gud_150	-0.02050615	0.002087012	-0.002084523	0.006586346	-8.63E-05	0.001837188	2.13E-04	-0.002548321	-0.003179854	-0.00237933	-0.002097785	-5.98E-04	0.00556391	-0.001511044	0.003600708	0.005226837	-0.0056469	0.006192516	0.005411594	0.006689661
Gud_151	-0.022033572	-0.003376019	-3.22E-04	0.004101371	0.001859805	0.005683638	0.001257473	-0.001642735	-0.001006923	-0.007535779	-2.90E-04	0.004603784	0.003240009	-0.003801314	-0.001144245	-8.77E-04	-0.004214838	-0.001114458	-9.02E-05	0.009081931
Gud_152	-0.020802598	-0.002059178	0.004148515	0.004415636	0.004134075	-0.001507809	0.008049503	0.012953206	-0.028760348	0.00335711	0.01753356	-0.006186103	7.90E-04	0.002250974	0.003881194	-0.004984923	-0.00674819	-0.006798846	5.65E-05	0.012702096
Gud_153	-0.022071762	-0.001205757	9.06E-04	0.006307792	0.006432463	0.00317358	-0.005522603	-0.003787747	9.60E-04	0.003741619	0.002050911	0.011310062	3.09E-04	0.008777122	0.009004471	4.73E-04	-4.24E-04	-0.003165277	-6.18E-04	0.010220623
Gud_154	-0.023068257	-3.82E-04	7.52E-04	0.025371986	0.011540407	0.013023268	-0.003083692	-0.02005776	0.03214443	-0.023393964	0.05204332	0.010025834	-0.016920282	-0.04276561	-0.023788119	-0.06849092	0.03590766	-0.025460212	-0.009664041	-0.002665125
Sim_155	0.12172212	0.017991075	-0.022696078	0.02581512	0.06119651	-0.017696988	-0.00311498	0.07936414	0.037151717	0.02361695	0.015432755	-0.01291092	0.014466152	-0.06398153	0.001136872	0.021895735	-0.003341806	-2.31E-04	-0.005430807	-0.009389901
Gud_156	-0.020740066	8.75E-04	0.003449569	0.012475606	0.007133783	-0.002423651	0.003049827	-0.014753667	0.016880011	7.58E-04	0.011710396	-0.008304069	5.47E-05	-0.00345079	-0.010820792	-0.004898254	0.006213955	-0.012501993	-0.012042779	-0.002594008
Sim_157	0.13865419	-0.13260481	0.012424429	0.002335627	0.011442564	0.010005764	0.001399423	-0.005491704	-0.001068736	0.010246829	-0.009346664	-0.004456771	-0.002940316	-3.15E-04	0.002297868	0.006489818	0.00203895	-0.003665021	0.001422766	-3.78E-04
Gud_158	-0.020712435	-9.82E-04	-1.06E-04	-4.92E-04	0.006125114	0.003999201	2.01E-04	-0.003404283	-2.21E-04	-5.02E-04	0.003834525	0.003359275	0.006638977	0.005331294	-0.005553542	0.001310777	-0.002284074	6.93E-05	-0.003585702	-0.00170812
Gud_159	-0.02459356	0.001394349	0.002775252	0.006908015	0.00349902	0.005905754	-0.002498431	-9.77E-04	0.003884584	0.001666019	-0.00437174	0.00109486	-0.010454283	0.009277147	-0.002319015	0.005285285	-4.95E-04	-0.001672324	-5.21E-04	3.98E-06
Gud_160	-0.022818023	-0.005915355	-3.04E-04	0.003175572	-0.004318004	0.003512341	0.002971241	-0.003621421	-0.002847663	-0.001783265	-0.002958895	-0.005688514	0.00773277	-0.011296434	0.004443083	6.77E-04	-0.004972026	7.76E-05	9.40E-04	0.00379548
Gud_162	-0.024029357	-0.004528928	0.004008851	0.006122675	-8.06E-04	-1.40E-04	-0.003794968	-0.002071407	-0.003497341	-0.004440698	-0.002644374	0.007837734	0.015015589	-0.006220717	4.01E-04	0.010129456	-0.001058414	-0.004877741	0.00590917	9.23E-04
Gud_163	-0.020432295	-0.001314368	3.90E-04	0.004097021	0.00200517	0.001892151	0.002807793	7.69E-04	0.005124776	0.002946841	0.004261638	0.002310428	-0.001078427	-0.002512253	0.003906902	0.007126799	0.002122635	0.0081389	0.007829237	5.85E-04
Gud_164	-0.023460679	9.41E-04	0.001342008	0.004410815	-0.001577926	0.003165678	0.005248485	5.81E-06	-0.002766999	-2.90E-04	0.002080313	0.005974724	0.006869707	-0.006665853	0.003287051	-8.22E-04	-0.007225086	0.010132957	0.004858347	0.00740525
Gud_165	-0.026655903	-0.003266411	-6.43E-04	0.008955433	0.004996094	-2.84E-04	-5.95E-04	0.00160585	-3.67E-04	-0.0024371	0.001291237	0.008366163	-0.005076292	0.002941086	0.002017931	-0.00477709	0.001366013	-0.005926912	0.013328835	0.005398171
Gud_167	-0.017070167	-0.002510426	-0.009772342	-0.057208586	-0.029237457	-0.022249665	0.006456617	0.03250243	0.009447474	0.028173432	-0.01589301	-0.042291433	-0.042770296	0.006702985	-0.025811352	-0.042952865	-0.00767519	0.024116099	0.036122695	0.004057089
Gud_169	-0.022919564	-0.001216527	5.28E-04	0.008733491	5.19E-04	-0.005155561	0.001676901	-0.006050739	-0.005268048	-0.002284352	-6.47E-04	0.004690108	-0.001744089	-0.006209824	0.006222676	-0.005878111	0.007910767	-3.27E-04	0.002550796	-0.001782601
Gud_171	-0.019672545	-1.39E-04	-0.001249038	0.002696687	0.003030193	-6.70E-04	-0.008451797	0.00612826	-0.007295093	0.008744883	-0.003185855	-0.009113553	-8.31E-04	-0.003721284	0.00532341	0.007857434	0.002151817	-0.007695443	0.023005202	-0.004651462
Gud_182	-0.02240626	-0.001216164	-0.001180187	0.007781616	0.003592946	2.67E-04	-0.002117977	-0.002181679	-0.006119182	-7.03E-04	-0.002192848	0.006379028	-0.001726841	1.38E-05	0.002993438	0.001136234	-0.002489073	0.001872996	-0.005945996	0.004769898
Gud_185	-0.020101584	2.68E-04	-0.003018639	0.004495747	9.59E-04	2.38E-05	0.004742969	-0.00863365	-0.003522758	-0.004207023	-0.006012071	-0.004505616	-0.002865527	-0.004685112	0.002202121	-0.001490324	0.001636345	0.006659153	0.001629911	0.002400167
Gud_186	0.14147952	-0.1306746	0.011092946	0.002606747	0.009333004	0.005175365	0.002539566	0.002034644	-0.005060883	0.011584951	0.00157894	-0.004578266	0.001001619	-0.003390406	0.003007385	0.003801146	-8.47E-04	-0.00239907	0.007876821	-1.92E-05
Gud_189	-0.022256076	-0.001238358	0.001294526	0.012749326	0.002296414	0.00768058	-0.001462195	0.017010447	-0.051986232	-0.001293153	0.035761803	-0.01488901	-8.74E-04	0.02078541	-0.001654669	-0.003621768	-0.005197076	-0.003599158	-9.88E-04	-0.002653631
Gud_190	-0.022598905	-0.005634371	0.001807637	0.005302134	0.006714579	-0.00282528	-0.005613091	0.002905934	0.002421507	0.003726498	-4.82E-04	-0.002367364	-0.003142564	-0.007304365	0.005514321	-0.007688319	0.003716862	0.007642986	-0.002366014	0.008120306
Gud_191	-0.026779797	0.00218331	0.002366598	0.007476017	0.005943307	0.00375016	2.43E-04	9.91E-04	-0.004476039	-0.008238051	-0.009767553	0.006344039	-0.013350755	-0.009643921	-0.007351595	0.010698602	-0.002093803	0.004585385	-0.0115087	-0.002724866
Gud_192	-0.026432421	0.001087109	0.002448058	0.023731826	0.008639311	0.015948469	-0.002514314	-0.020493358	0.027477117	-0.02340857	0.047328055	0.015627297	-0.017524011	-0.03454016	-0.028950457	-0.06472707	0.040074877	-0.023882605	-0.007348491	-0.001890102
Sim_193	-0.022552498	0.002856755	0.001214031	0.014295348	0.007599032	0.004611522	0.00385319	-0.012760254	0.019705553	-0.007519774	0.006577557	-0.008813773	-0.008434474	0.002155658	-0.006086809	-0.001508656	0.005607407	-0.009536056	-0.003157705	0.0056259
Gud_195	-0.023184894	-0.002369079	-0.004514294	5.56E-04	-0.001807696	-0.003505637	0.008136773	-0.001510405	-4.78E-04	-0.006933791	-0.0034956	0.011190073	-0.002401345	-0.004484381	0.003077583	-0.001994102	-0.002744247	8.20E-04	0.001351705	0.004512373
Gud_197	-0.02096495	-0.001835827	0.002222317	0.014194086	-0.001216782	0.007819596	-0.003673839	0.001634381	-0.008498605	-0.006542222	-0.029842483	0.002436678	-0.01639592	-0.015281315	-0.02461887	0.015835354	0.006291802	-3.57E-04	0.004603342	-0.009169369
Gud_198	-0.018499812	0.001814027	2.62E-04	0.004898243	-4.37E-05	6.86E-04	0.002043317	0.006582748	-0.006531959	0.0019829	9.96E-04	-0.00138105	-0.004659743	0.004566001	0.00220976	8.59E-04	0.010048447	0.00253689	-0.003299214	-0.004375999
Gud_201	-0.025372542	3.42E-04	0.009872705	0.015738167	0.004556284	0.007824889	-0.002676399	0.004147021	-0.029439742	-0.016884858	-0.043704014	0.020626599	-0.048681136	-0.022065176	-0.051906127	0.028082822	0.023008402	-0.003632242	-0.003861116	-0.032718144
Gud_202	-0.024411809	-0.001930407	0.001659797	7.17E-04	-0.005018927	0.004281515	-6.33E-04	-0.003238044	0.001338489	-0.001026174	0.002515063	0.001406879	0.002956816	0.003737381	0.002064538	-0.004339849	-0.002217786	-0.008848514	-0.007579802	0.003235679
Gud_203	-0.02030649	9.62E-04	-2.39E-04	0.012923423	-0.004191975	0.010591287	0.00197858	7.72E-04	-0.010544748	-0.005251171	-0.01660137	-0.004476377	-6.20E-04	-0.009393434	0.007916255	0.011702701	0.007176071	0.00288628	0.001598856	6.29E-04
Gud_204	-0.024250342	3.60E-04	-0.002279571	0.004759505	0.0053355	0.002533664	-0.002354076	-0.002237828	-0.002606039	-1.28E-04	0.003887632	0.006429314	0.010242829	0.001470219	-0.003778738	-0.001943541	-0.003548666	-6.56E-04	0.002383798	0.014531254
Gud_205	-0.026433395	9.99E-04	-6.89E-04	0.009773675	0.002512631	0.003966625	-0.009300956	-0.021732004	0.030899312	-0.009840658	0.016020754	0.004155233	-0.008682971	0.003701208	-0.020023314	0.020159407	0.009576574	0.041509233	0.039530598	0.007059385
Sim_206	0.04206027	0.018295176	0.07387784	-0.008541781	-8.59E-04	0.008833704	9.19E-04	9.15E-04	-5.18E-04	-8.84E-04	-0.012590689	0.002423482	0.0038594	0.001313196	-0.00817698	0.011759671	-0.004350324	-6.93E-04	0.02255569	0.001190056
Gud_207	-0.024751604	0.003277232	0.00182883	0.010217133	0.005767442	6.31E-04	-0.001231706	0.006025408	0.003059471	0.011867996	-0.012503824	0.016240988	0.007660959	0.041054256	0.009172366	-0.008778674	0.002888906	-0.01082971	0.010628291	0.037085127
Sim_209	0.05744839	0.021956142	0.08010451	-0.008476471	0.00915314	0.011968512	-0.004768337	9.31E-04	0.00695476	0.009982047	-0.007607962	0.005034597	0.016282523	0.007060658	-0.004481033	-0.003429064	0.009480033	0.00821157	0.006536712	-0.00338159
Sim_210	0.048297625	0.01297605	-0.00132301	0.01928084	0.006739184	-0.002585969	-0.002111821	0.03805931	-0.015137464	0.006374432	-0.01696315	0.047123928	0.060622517	0.049607635	-0.0470163	-0.049633414	0.022209683	0.006132118	-0.024454126	0.01979828
Sim_211	0.12503229	0.02477807	-0.001214834	0.02028623	0.00701574	-0.14130786	0.10099833	-0.07272888	-0.010794793	0.043605562	0.018791394	0.001603427	-0.005797118	-0.004248753	-0.012794619	0.020401698	0.006145221	-0.005681728	-0.005367283	0.009471097
Sim_214	0.122998305	0.026427658	-0.007091678	0.007895933	-0.017380202	-0.020902766	-0.016450733	-0.028468525	-0.002322018	-0.049879763	-0.00161203	-0.030645456	-0.032857273	0.014833964	0.029442808	-0.001084433	3.22E-04	-0.034417212	-0.034013364	0.004311104
Sim_215	0.09428188	0.004796495	-0.013849708	0.016150992	0.026146825	-0.009838102	-0.005655478	0.043093774	0.026698468	0.006879573	0.009823073	-5.94E-04	0.001110387	-0.03601611	0.001737764	0.004411917	-0.006573552	0.010296635	-0.002533678	-0.011835671
Sim_220	0.05237265	0.011021044	0.004525457	0.011664847	0.0092359	-0.008873768	-0.01339615	0.001909787	0.003919567	-0.013926077	8.75E-04	-0.007291118	-0.00595177	-0.004009523	0.001995058	-0.002970521	-0.010450207	0.005231168	1.43E-04	0.008890094
Sim_221	0.13064685	0.022020737	-0.027924052	0.016180107	0.056042086	-0.02481466	-0.006626329	0.082451776	0.043602083	0.026126955	0.021620255	-0.01056769	0.022083232	-0.0651929	0.00369068	0.016693277	-0.012094472	7.82E-04	-0.006951915	-0.01376451
Sim_222	0.052080125	0.012336842	-0.005730709	0.010566122	0.005515432	-0.013514317	-0.008911226	0.026606822	-0.003267296	-0.005172559	-0.008691859	0.024491973	0.015867272	0.020055387	-0.018640444	-0.00958961	0.01152951	0.003421325	-0.010615812	0.008404731
Gud_226	-0.02256251	0.001124956	0.001377022	0.006983338	-2.35E-05	-0.004706136	-0.001334012	-0.002016139	-0.006569871	-0.003512705	-0.002867586	-0.001825459	-0.002439781	4.26E-04	-7.62E-04	9.77E-04	0.002798068	0.006036046	0.006106884	-0.001621421
Gud_227	-0.025950324	-6.30E-04	8.72E-04	0.003223419	-0.003848891	0.004368024	-1.74E-04	0.00128298	-0.008471991	-0.008775033	0.009321396	0.00924444	0.007502974	-0.002866453	0.006527898	0.002487576	0.003176066	0.007876829	0.005456328	0.00358945
Gud_228	-0.022494305	-0.00267129	-0.001312453	0.010281083	0.00298111	-0.005689468	1.96E-04	-0.004709958	-0.003437632	-0.00533071	-0.005844554	0.011159893	-0.006361954	-0.008299369	0.009410842	-0.009337551	0.007958254	-0.004081552	0.003489559	-0.00134104
Gud_229	-0.02393447	-0.003629378	0.004215229	0.008098171	0.014023247	0.003200048	0.002965491	0.002143235	0.008835966	0.019390952	-0.00485011	-0.006678006	-0.016443014	0.029541487	0.01684618	0.012059798	0.017639033	-0.00496709	0.005720421	-0.009977078
Sim_230	0.11917733	0.0458769	0.13117337	-0.027705928	0.001029625	0.018247532	0.00537819	-0.00178964	0.006348254	0.017613368	-0.002006617	-0.005855672	0.010430201	-0.014023573	0.002846165	-1.66E-04	0.00413867	0.001834063	0.006273421	-0.007073304
Gud_231	-0.023535252	-1.53E-04	0.002393978	0.004621355	0.001366949	0.002617891	-0.001816568	0.001599926	-0.003754726	-0.002534156	0.001812208	0.004595078	0.009337168	-0.005686188	0.001461076	0.004411741	0.002056663	0.010466883	0.009635295	0.001509947
Gud_232	-0.022103844	7.57E-04	6.51E-04	0.014777514	0.00560512	-0.006657721	0.008157663	0.004138362	-0.010666872	0.007818478	-0.016212527	0.03705861	-0.022604797	-0.012525158	0.044290405	-0.046218667	-0.042577587	0.007952319	-0.02133184	-0.04961345
Gud_233	-0.02691492	-0.003091911	-8.40E-05	0.015162871	7.82E-04	-0.005876327	0.005224093	-0.007504923	-0.004611594	-0.002741267	-0.003256395	0.009932308	-0.009598604	-0.01251096	0.003293157	-0.006633111	0.003647737	-7.35E-04	0.003454887	8.78E-04
Gud_235	-0.024681356	0.001700365	-0.00355858	0.016693909	0.007913765	0.006193809	0.001954692	-0.023011694	0.03716521	0.002740696	0.023998642	-0.016798148	-0.012431416	0.007023103	-0.02162263	-0.013245944	0.013820067	-0.017253691	-0.013567003	0.009579997
Gud_236	-0.020633444	-0.001645991	0.001627684	0.008939671	-0.003407479	0.005369629	0.006948128	0.002658809	-0.017283905	-0.007039154	-0.006626077	0.002770108	0.008837041	-0.003501114	0.001063684	0.020785278	0.005388669	-0.012580557	0.018481286	0.004853549
Gud_237	-0.02253817	-0.001179996	1.67E-04	0.001557382	-0.001511232	-9.67E-04	0.001538386	-0.002977033	-2.50E-05	-0.00351848	-0.005242694	5.63E-04	9.38E-04	-0.004317792	0.002147422	0.005896716	-0.011409299	0.005410124	2.94E-04	0.006669825
Sim_238	0.10926423	0.027553758	0.02434794	0.01510763	-0.025655419	-0.006860704	-6.11E-04	0.007259225	0.00330907	-0.039837983	-0.00165516	-0.001647182	0.00139743	0.020949215	0.008488527	-0.014971768	9.16E-04	-0.010978872	-0.008357066	-0.016742602
Gud_239	-0.025261296	0.00236052	0.011897774	0.009729209	0.008388544	0.005718379	7.42E-04	0.03435328	-0.086496875	0.005050677	0.06304894	-0.03401996	4.50E-04	0.020912636	-0.013963258	-0.007747456	-0.00842318	-0.001315655	-0.009207159	8.61E-04
Gud_240	-0.024434038	-0.00303274	0.003728462	0.005420276	0.004071204	0.004137989	0.001491865	-0.007246816	0.005790294	0.003256094	0.006856819	0.006928256	0.005124409	-0.002405151	-0.006741434	-0.009989551	0.002633134	-0.012945885	0.007094018	0.007016355
Sim_242	0.052310858	0.010611516	-0.007291143	0.002444977	0.012334622	-0.006181042	-0.004379372	0.021368185	-0.009445503	-0.006713612	-0.014123767	0.022938786	0.02740306	0.007564663	-0.026226813	-0.023090817	0.013012011	0.00261014	-0.010017214	0.003676004
Sim_245	0.112069525	0.026664715	-0.003840274	0.0221453	0.001678297	-0.1527269	0.0919411	-0.064205095	-0.026434865	0.046372574	0.035503186	0.018242938	0.001856264	-0.012146577	-0.020412464	0.022535611	0.011844741	0.0170356	5.64E-04	0.009480495
Sim_246	0.037273165	0.011776448	-0.006104317	0.003497988	0.008757179	-6.95E-04	-0.015669726	0.002047882	-0.001833276	-0.011482878	-0.008608008	-0.006697221	-0.006302062	0.001003598	9.11E-05	-1.97E-04	-0.004002316	-0.010464238	-8.72E-04	0.01167683
Sim_247	0.024976125	0.001734642	-0.004485067	0.006496798	-0.003022895	-0.008142925	0.00461055	0.007279994	0.006891717	-0.010504699	8.89E-04	2.44E-04	-0.010220737	-0.002595111	0.006153067	-0.010818621	-0.005669655	0.008692595	0.002175612	0.00918248
Gud_248	-0.020873317	-6.27E-04	-4.23E-04	7.46E-04	-0.004826532	-0.005376224	-6.84E-04	9.36E-04	-0.003676062	-6.12E-05	-0.005616544	0.004426788	2.75E-04	0.00618989	0.003665587	8.63E-04	-0.005132133	-0.004490964	0.001244208	-4.47E-04
Gud_250	0.028388372	0.007320675	-0.002826568	0.02086053	0.007702726	-0.005118629	-0.006084473	0.032081008	-0.011870435	0.006289667	-0.029111978	0.047827277	0.06396849	0.046099912	-0.041696347	-0.050160974	0.018516803	0.007440442	-0.023640208	0.013604118
Gud_251	-0.022994818	-0.001220948	-0.001910766	0.017499482	0.009925762	0.004828363	4.69E-04	-0.017826483	0.026444003	0.002555875	0.018898264	-0.019229839	0.003245143	0.009124189	-0.012278286	7.99E-04	0.006875876	-0.001414821	-0.006419321	0.001408197
Gud_252	-0.025446966	-0.002475001	-5.81E-04	0.008918303	0.004278585	-0.002793491	0.001599429	-0.007873436	-0.007121072	-0.002547757	-0.007911219	0.005933113	-0.00210011	-0.010767413	0.008491836	-0.010717794	0.001995609	-0.006269614	0.005062482	0.006389627
Gud_254	-0.023600398	-0.001808295	3.42E-04	0.013790851	0.00107597	-4.81E-04	-0.001823942	-7.23E-04	-0.007793437	0.004908842	-0.001212349	0.004640911	0.001052675	0.007597693	0.006505436	-0.007546431	0.004693746	-0.005095099	0.003592263	0.003177227
Gud_255	-0.025398543	-4.13E-04	0.001129924	0.003899908	0.002142298	0.007123011	-0.004780249	0.012125313	-0.018613093	-0.002527571	0.01110634	-0.007027834	-0.00579761	0.015831916	-0.00263029	0.001877318	0.001310378	-0.004449739	0.009650089	-0.008284171
Gud_256	-0.019702652	-0.002986771	6.78E-04	0.003828209	0.005931402	0.00278514	-0.006646602	0.001933871	0.013535411	0.002021406	8.70E-04	7.38E-05	-0.012703102	0.017921703	0.005134846	0.016883532	0.00650188	0.014900443	0.008484497	-0.00375737
Gud_257	-0.027379768	-0.003438205	0.003716847	0.007895074	0.001690754	-0.008190072	0.007824117	-0.003400854	-0.010360572	0.004702647	-0.014498878	0.024866555	-0.009879276	-0.013169288	0.03199502	-0.03271857	-0.033801857	0.006799765	-0.015241099	-0.028023694
Gud_258	-0.022519665	-0.004389001	0.001210439	0.006473709	7.12E-04	-9.86E-04	-3.26E-04	-0.004174602	5.77E-04	-0.004818272	0.003301232	-6.59E-04	0.020262938	-4.50E-04	0.00951549	0.002848486	-0.013533399	0.002113736	0.002078769	0.002400693
Gud_259	-0.019651309	-0.00117218	-0.002923405	0.009850455	0.020702722	-0.004200045	-0.00184947	0.022952277	0.026114462	0.03290758	0.009819084	-0.006700793	-0.02758536	0.03727391	0.01899519	0.008177562	0.025284557	-0.023213135	-0.003324644	-0.011306442
Gud_260	-0.01985441	-1.02E-05	0.002305601	0.010935625	0.018162312	0.001636489	-0.003816503	0.00451293	0.008377024	0.004103845	0.001802502	-0.001565009	-0.013073259	0.017972775	0.006417409	0.011164216	0.007151683	0.002932989	2.03E-05	-0.007663399
Gud_261	-0.02539913	-0.002273164	-0.001856735	0.006905366	-1.76E-04	0.005889576	-0.007965854	-0.014799175	-9.14E-04	0.009073552	0.010934856	0.007024078	0.003863587	-9.84E-04	0.007643665	9.34E-04	-9.96E-04	0.003678798	-0.002153257	0.01625206
Gud_262	-0.023979599	0.00162807	-0.002072851	0.00378858	-0.002266706	-0.00405874	-4.79E-05	-5.29E-04	-0.004696864	-0.001692464	0.001552213	0.00843999	0.004055483	7.10E-05	0.002370918	-0.010905237	-0.010515383	-0.011984043	0.004214761	-0.005610068
Gud_263	-0.021048466	-1.70E-04	0.001850505	0.002016839	-1.84E-04	-6.82E-04	-0.001336062	-0.001509803	-0.00996364	-0.00537383	3.09E-04	0.006085153	6.61E-04	0.003027499	0.007483016	-3.75E-04	-0.002902126	0.009999864	-1.29E-04	0.002723786
Gud_264	-0.020295983	0.004388763	0.007807279	0.017291093	0.01756373	0.006812096	-0.010939213	-0.010895906	0.035056867	0.003482044	0.016266584	-1.62E-04	-0.015421581	0.024079569	-0.007026873	0.0183483	0.01647502	0.0280189	0.024270076	6.71E-04
Gud_265	-0.025896912	-2.31E-04	-9.65E-04	0.012506972	0.01136449	0.005553743	-0.002728039	-0.007741676	-0.008695664	-0.0066299	-0.008045821	-0.00860568	0.008310932	-0.004178527	0.00792638	0.005217388	-3.67E-04	0.007774698	-0.00410043	0.008002727
Gud_266	-0.023979262	-0.001853516	-0.001880498	0.014040308	0.006270095	0.004954959	-1.27E-04	-0.007733704	0.011875195	-3.33E-04	0.00754751	-0.002060172	-0.010438661	0.001189272	-5.40E-04	-0.011178298	0.006799668	-0.014770755	-0.010728031	0.006829014
Gud_267	-0.02191416	-0.003474851	5.11E-05	0.008339198	0.001559814	0.004736595	-0.001787055	0.002374517	-0.005248557	-6.96E-04	-0.002950039	0.014122918	0.002581668	0.009024422	0.001704198	-0.004668063	-0.012038986	-0.002036371	-0.003562086	0.013390464
Gud_268	-0.025661943	-0.001430499	4.59E-04	0.019800194	0.009114947	0.00231324	0.006883794	-0.023837902	-0.001617152	0.006566973	-0.024360618	-0.06738372	0.04187495	-0.004619517	0.029301513	-0.01649264	0.032205462	0.018804954	0.0107078	-0.004556364
Gud_269	-0.022849228	0.00280191	5.55E-05	0.007181585	0.001554423	-0.002194872	-0.00105337	-7.34E-04	0.007192278	-0.003965423	0.009150057	0.01238492	-0.010285913	-0.007022636	-0.005023604	-0.003046883	-0.003451373	-8.02E-04	-0.002510301	0.004282066
Gud_271	-0.01752507	5.90E-04	-7.14E-04	0.011517148	0.003334755	-0.001925278	0.001688309	0.006232148	-0.0058416	0.004310287	-0.032035124	-0.008746212	0.018124267	0.005566852	-0.00332264	-0.020336235	0.00954158	0.005344551	-0.019054856	0.006428405
Sim_272	0.12248854	0.02741514	-0.009506085	0.004926136	-0.01885529	-0.022710225	-0.018628951	-0.017683484	0.004713178	-0.05589581	0.001832868	-0.021266785	-0.024969421	0.015416032	0.0334202	-0.011633107	-0.002143558	-0.029059585	-0.03028807	-4.70E-04
Sim_273	0.130093	0.048600033	0.13050818	-0.036382984	0.002292311	0.016237216	0.009594237	-0.004174512	0.00839196	0.016406199	-0.006073922	0.001005157	0.008114093	-0.004269591	4.37E-04	9.19E-04	0.007471121	0.001785971	0.007639099	-0.012485425
Gud_276	-0.02469318	-5.10E-04	0.005985556	0.006815862	-4.62E-04	-0.001082175	0.002731511	-0.003009598	0.009882255	-0.001547507	0.009982663	0.016130956	2.45E-04	1.53E-04	-0.008064642	-0.012850564	-0.007829323	-3.33E-04	0.015571459	0.01020638
Gud_277	-0.024297567	-0.001556004	0.002790321	0.011134194	0.007735967	0.005682603	0.001664368	-0.006519274	0.013067757	0.003470918	0.016709909	0.012460679	8.22E-04	-0.002802592	-0.016491365	-0.017649118	0.005151294	-0.008041184	0.018453173	0.008086268
Gud_280	-0.025792804	-0.002289895	-0.003051618	0.013588047	0.003002704	3.48E-04	-8.48E-04	-0.018787542	-0.002025725	-0.004228249	-0.01725734	-0.03626439	0.02524038	-0.0038867	0.019269653	-0.008105351	0.013179638	0.008043963	0.010354047	-0.004093721
Gud_281	-0.020133689	9.63E-04	-7.11E-04	0.00802524	-0.001322586	-0.003859331	4.49E-04	0.00594306	-0.014228303	-3.48E-04	0.0038754	-0.006850459	-0.009032202	0.002272534	-0.009982334	0.012545204	8.57E-04	0.002727802	0.00442865	0.003135105
Gud_282	-0.023973398	8.34E-04	0.005819369	0.016408911	0.022129256	-3.53E-04	0.006809762	0.003189053	0.010530791	0.024355903	-0.014371612	0.028553773	-0.04624675	0.03244135	0.03979896	-0.018467182	-0.009383514	0.005485402	-0.007577204	-0.050394762
Gud_283	-0.026226472	-7.02E-04	8.28E-04	0.006197977	0.007202028	0.002134276	-0.004636737	0.004512815	-0.003427345	0.001392466	0.001779739	0.004219579	0.008570202	1.51E-04	0.004341399	0.002927785	-0.006531324	-0.004233918	-0.007402825	0.002121778
Gud_284	-0.019353002	0.003570231	-2.81E-04	0.004429735	0.003730342	0.002238242	5.65E-04	-0.003032123	-0.001055079	0.002290695	0.001580679	-0.003421596	0.005220968	-0.00429017	0.004469095	-0.007677113	0.005352074	-0.002582023	0.009646853	-0.001824818
Gud_285	-0.023786698	0.002784439	0.001564794	0.00119615	0.004921396	0.001614481	-1.43E-04	-0.001542529	-0.002498405	-0.001242802	0.003630386	5.79E-04	0.00561752	0.002193299	0.013131272	0.002861397	-0.005985503	0.006013443	-0.010750485	0.007864371
Gud_287	-0.02223529	-0.001038211	-0.005145868	0.01268531	2.22E-04	-3.91E-04	-6.54E-04	-0.012953247	0.001440508	0.004991535	-0.014943974	-0.045299362	0.026571903	-0.005935661	0.016704705	-0.014053122	0.012612791	0.004988602	0.010708113	-0.004780036
Gud_288	-0.02229144	-0.002459172	0.004703262	0.01315594	0.010651326	0.011042564	0.006038385	-0.021998754	0.025029125	0.006928441	-0.002650979	-0.024093002	0.014239672	0.025774652	-0.044703748	0.007690306	-0.07929843	-0.003231555	-0.030301351	-0.015750848
Gud_289	-0.02229956	-0.001309711	-0.001972219	0.007314626	0.002496148	0.004244826	-0.002305046	-0.003829849	0.004006333	0.001754815	-0.008918483	-0.001179514	-0.004927387	-0.003396035	-0.004799504	2.33E-04	-0.002243824	0.001839705	-3.98E-04	0.003602078
Gud_291	-0.025181724	-0.002988645	0.004011894	0.012958103	0.011654028	0.009062858	9.61E-04	0.030955186	-0.0787434	0.007983469	0.06364361	-0.040409252	-0.004515864	0.01836744	-0.009709185	-0.003412511	-0.005221789	-0.003050418	-0.009129441	-0.008367354
Gud_292	-0.024437986	-0.002130984	-0.00300439	0.02165892	0.010695892	0.007667209	0.010472128	-0.034185365	0.023971193	0.009914368	-0.014873632	-0.07508492	0.03362673	0.001152029	0.010827077	-0.013627955	0.032518778	0.014525252	-0.003741544	-0.009272676
Gud_293	-0.026632585	-9.89E-04	0.002184762	0.027045427	0.01935029	0.017866356	0.0028554	-0.035945356	0.060227416	0.006890144	0.011779771	-0.042443175	0.008167662	0.03234309	-0.0890484	0.008630388	-0.087224916	0.009352451	-0.03600542	-0.024296982
Gud_294	-0.025943061	-0.001421484	0.003185249	0.009984372	0.011941579	3.12E-04	-0.004199532	0.003727269	0.00930935	0.016239703	-0.011506815	0.012752544	0.002699077	0.047844294	0.008828288	-0.010583776	0.004785807	-0.011594432	0.004969004	0.02018204
Gud_295	-0.019398144	-1.76E-05	0.002723261	0.00474318	0.004660481	0.003613084	7.16E-05	0.002310135	0.011259601	-0.002537227	0.008641765	0.014261719	0.002309646	-0.006370845	-0.006222999	-0.008888124	-0.002978356	-0.002163188	0.02182096	0.007786555
Gud_296	-0.022201901	-0.002434659	0.001770806	0.005863667	0.005060265	-8.47E-05	-0.004425709	-0.004625095	-0.006925154	-0.001101365	-0.0168626	0.004629514	-0.002597643	-0.011295458	-0.012372994	0.00837792	-0.002072559	-0.001920868	-0.005640397	-0.004831391
Gud_297	-0.023226932	-0.002125138	0.002842334	0.00786273	0.004818076	0.002549304	-0.004150885	0.003383123	-0.002018086	6.84E-04	-0.002620132	0.001877541	-0.002245695	-0.003519465	-0.009320372	-7.77E-04	-3.94E-04	-0.002539589	0.010451688	0.003730161
Gud_298	-0.025960226	0.001491252	2.45E-04	0.001481085	0.001013651	0.002011868	0.002076973	0.005583983	-0.003297166	-0.008110232	-0.00579422	0.020092882	-0.001936558	-0.016093342	-0.005543544	-0.005408555	-0.02160088	0.006014767	0.020528452	0.027207186
Gud_299	-0.020425094	4.46E-04	0.003584646	0.00498907	0.0098298	-0.003455656	-4.01E-04	0.005813119	0.005235781	1.83E-04	-0.003127306	0.00339675	-0.003847681	0.018276809	0.01737534	0.012810839	-6.22E-04	-0.003114458	0.009706602	0.020352127
Gud_300	-0.024014873	-0.003697196	-0.001189646	0.001541688	-9.36E-05	0.006324955	5.93E-04	-0.003763613	0.00557691	0.001305642	-0.002071877	0.002378091	-2.63E-04	-0.002287799	-0.007460416	0.004007889	-0.012283057	5.40E-04	4.83E-04	0.003659429
Gud_301	-0.0259043	-0.005314927	-0.002914649	0.00573802	2.16E-04	-7.68E-04	2.28E-04	0.003308759	-0.013565175	6.17E-04	-0.005847688	0.009739388	-0.003163483	-0.004199983	0.001322092	0.00216327	-0.001534627	-0.008976468	0.003435942	0.010195507
Gud_302	-0.0228189	-7.48E-04	0.004048438	0.021375338	0.007798924	0.010967658	0.008624412	-0.032220956	0.030715205	0.005065518	9.43E-04	-0.033348486	0.019415176	0.02062408	-0.05057784	-0.005357725	-0.0796637	-0.001247665	-0.017218575	-0.022386769
Gud_303	-0.023494823	-6.41E-04	0.005705372	0.014924699	0.007396708	-0.007239455	0.006236614	0.004706787	-0.007959078	0.008339549	-0.01720052	0.03655561	-0.01892785	-0.009106745	0.04008796	-0.04092131	-0.03794463	0.00940686	-0.013292311	-0.046986196
Gud_304	-0.021256236	-6.75E-04	-0.001715872	0.005141872	-0.002831476	-0.001125428	-0.001111036	0.003107184	-0.003694464	-6.91E-04	-0.005505887	0.004393802	-0.011141758	-0.001147502	-0.004732511	0.001821545	-0.00187959	0.00859055	0.01530348	0.0071977
Gud_305	-0.02051589	-0.001043772	8.68E-04	0.005607848	-0.002609525	6.05E-05	0.003435709	-0.002493164	-0.007883918	0.00171714	0.002076897	0.004301408	0.003739803	0.001226515	0.00414927	-0.006368865	-6.87E-04	0.010039995	-0.003619891	0.005012518
Gud_306	-0.018208992	-0.003427707	-0.001243196	0.004372563	-5.91E-04	1.32E-04	0.004888107	0.00170106	-0.00593331	0.002248393	0.004256517	0.004439136	0.007972118	-0.001970654	0.006807329	0.001188388	-5.77E-04	-0.013398863	0.008509018	0.00396054
Gud_307	-0.019729646	-0.003146974	-6.83E-04	0.003528281	0.002434533	0.004083035	0.001502834	-7.62E-05	-0.007892576	-2.53E-04	-8.81E-04	-0.001419968	0.003535181	-0.006943133	0.005489952	0.001432481	0.003285226	-0.008610716	0.009603501	0.007226286
Gud_311	-0.021009522	3.87E-04	0.003869397	0.005868585	-0.003042252	9.53E-04	0.002355042	-0.003078806	0.007187552	8.99E-04	9.86E-05	-0.004359218	-0.002437633	-0.003817757	-7.35E-04	0.001952356	0.001836393	0.003521935	0.011893317	0.002395985
Gud_313	-0.025396815	-9.40E-04	0.001257948	0.0233135	0.011563475	0.015520107	0.008598851	-0.037020024	0.02471523	0.009902108	-0.014791822	-0.05903359	0.040212978	0.025540687	-0.029504692	-0.00924917	-0.059906024	0.007946323	-0.015132171	-0.024832258
Gud_314	-0.018540435	-5.99E-04	-9.98E-04	0.005313189	0.009258856	-0.003400727	-0.003546675	0.010568258	0.006782536	-1.82E-04	-0.004183667	-0.00371665	0.004719576	-0.012230713	0.006499562	0.002230042	0.004595108	8.09E-04	0.001196126	0.006143692
Gud_316	-0.02053045	-0.003411008	0.003028908	0.007741175	0.005423563	-8.36E-04	7.06E-04	0.001594164	0.003745161	-0.003931469	0.004896769	0.018368615	0.009399835	0.003960382	-0.012415458	-0.020699997	-0.005042623	4.62E-04	0.015602553	0.004878877
Gud_318	-0.024908684	4.12E-04	0.002768168	0.010861357	0.00762985	0.005170011	0.001304585	0.034243353	-0.081308074	0.006684372	0.061352834	-0.035043962	-0.007252179	0.016464317	-0.006120362	-0.00410652	-0.008399614	-0.00875247	-0.004115609	-0.00284624
Gud_319	-0.022728628	-0.003746182	-2.13E-04	0.006120572	-0.002256826	-8.20E-04	4.25E-04	-0.002390648	1.54E-04	0.005551792	-0.00639572	-0.003055115	-0.003101072	-0.001230547	0.002978961	-0.002174588	0.002354149	0.003737773	0.017449655	0.008985376
Gud_322	-0.027845498	0.003387841	0.005718422	0.018593878	0.006446657	0.006928555	-0.007723921	-0.007345252	-0.00567896	-0.006581785	-0.01566337	-0.002677761	-0.012017326	-0.008274303	-0.024519233	0.015664743	0.003460155	0.010445487	-0.008812819	-0.009303914
Gud_331	-0.02468511	8.01E-04	0.003481999	0.01010803	0.015325703	0.002389115	-0.006142431	0.005132054	0.001347052	0.007093065	-0.011694073	0.00831305	-0.010198648	0.041115563	0.004359277	0.008051226	-0.002142485	-0.00368022	0.004556588	0.016744532
Gud_332	-0.021736482	-1.08E-04	-0.003570666	0.010539033	0.003867749	-0.001792477	0.004477668	-3.71E-04	-0.005635641	-0.001927927	-0.003796796	0.028148612	-8.07E-04	-0.015768759	0.001242257	-0.001302432	-0.01108194	0.014657432	0.023656376	0.027740259
Sim_339	0.09607513	0.030434286	-0.042049572	0.039199494	-0.09069183	0.09072314	0.057351958	0.006005956	0.010871248	0.042149324	0.008673376	0.008279048	-0.008907506	-0.009300407	0.007528083	0.019743975	-0.002651555	-0.002475702	-0.005072648	0.021887396
Sim_340	0.15698232	0.025762005	-0.023958752	0.014833293	-0.035999004	0.012797736	0.011295639	0.003392671	-0.005151831	0.003020849	-0.001227686	0.001243286	0.013705769	0.006775182	0.001133672	-0.01757188	0.011519628	-0.007569085	0.014779401	-0.025536712
Gud_341	-0.022454042	-0.002255552	0.002425081	0.012267008	0.013404114	0.002368778	-0.001917759	0.003973323	0.010100703	0.013604183	-0.010234846	0.009457278	-0.008871949	0.04083577	0.014068777	0.004082288	0.002922449	-0.005891159	0.003799303	0.009088166
Gud_342	-0.021928292	-8.71E-04	-0.003048836	0.013306195	0.002535099	-7.17E-04	0.004716402	0.00272015	-0.015485017	-0.009736205	-0.030075531	0.028717868	-0.016788375	-0.019841814	-0.012293159	0.01033319	-0.005909976	0.010331729	0.01908283	0.016352616
Gud_343	-0.023634328	-0.001474498	0.003817934	0.008918661	0.005809706	0.002213805	-0.002657865	-0.005593277	0.001498734	-0.003664785	-0.001829902	-0.00301365	0.004613453	0.002521275	-3.00E-04	0.015611196	-0.003563242	0.01213423	0.00305915	-1.53E-04
Gud_344	-0.022497494	-0.002946933	5.05E-04	0.010120338	0.004031908	-3.16E-04	0.003161302	-0.015433764	0.004178175	-3.08E-04	-0.012593404	-0.030701254	0.021228192	-0.0010939	0.019178206	-0.008451161	0.014696705	0.007364725	0.00883777	-0.00853793
Sim_346	0.13118355	0.007702767	-0.022045793	0.001832943	0.028733093	0.006683978	0.0035307	0.01291984	-0.005207791	0.001913564	-0.001629509	-0.001353236	-0.001045395	-0.011863095	-0.014587858	-0.001634347	-0.002761314	0.013839199	-0.006787995	1.62E-04
Sim_347	0.12931333	0.028286127	-0.04134726	0.0429327	-0.07900491	0.07379064	0.053877722	0.005408099	0.003490245	0.03068702	0.006684719	0.009568323	-0.017260795	-0.009808204	0.00381425	0.02316866	-0.010568482	0.005630536	-0.022194965	0.019887138
Sim_349	0.13150011	0.028720783	-0.04430452	0.04169527	-0.074585654	0.08002952	0.059293214	0.012297337	1.35E-04	0.035054114	0.001633806	0.012956319	-0.013369221	-0.009129498	0.011600147	0.009557628	-0.006274193	-0.002238192	-0.003095389	0.016371226
Sim_350	0.066220716	0.023261994	-0.03101527	0.025947614	-0.06382713	0.07073851	0.04555767	-0.00732008	0.006767778	0.028917938	0.006551602	0.00433544	-0.016338233	-0.017579978	0.012915864	0.021038225	-0.009842956	0.009775407	-0.003783692	0.028281284
Sim_351	0.114964075	0.024811078	-0.005926861	0.0141724	-0.033145804	-0.003111004	0.0062074	0.012065808	0.013723947	-0.014006198	0.003842253	0.008166903	0.00429092	0.010600586	-7.37E-05	-9.14E-04	0.002198483	-0.007108887	0.003887985	-0.017081773
Sim_353	0.1246536	2.96E-04	-0.020268863	0.008294126	0.026897289	0.003857988	0.002182301	0.008254581	-0.003663573	-0.002901293	0.002317982	-0.001037164	-4.80E-04	-0.005343423	-0.008415807	0.006723017	-0.010634177	0.00781136	-0.004357527	-1.25E-04
Sim_354	0.124622755	0.029394947	-0.002685987	0.01325155	-0.024311291	-0.005670152	-0.005310992	0.00186095	1.96E-04	-0.018158624	-0.003463449	1.11E-04	-0.006772829	0.012857602	-0.001539899	-0.007990032	0.009213581	-0.004017106	0.004171586	-0.023188086
Sim_355	0.12352406	0.02269685	-0.036705673	0.040554088	-0.07378387	0.073979534	0.053048655	0.011656403	0.013221954	0.031196605	0.011148179	0.004565137	-0.016658649	-0.008052279	0.008618604	0.018013503	-0.012192214	0.004373672	-0.009086036	0.016364733
Sim_356	0.11489858	0.019004967	-0.012941005	0.014832919	-0.021920025	-0.011444943	-0.011095318	-0.006595855	-1.37E-04	-0.003753764	-0.003836751	-0.004546663	0.002183622	8.88E-04	0.00250279	-0.007860065	0.005626311	-0.004199553	0.001887061	-0.017498797
Sim_358	0.14059913	0.012475686	-0.007123134	0.009064031	-0.020632027	-0.008034771	-0.012147962	-0.00113219	-0.005170872	-0.016862348	0.012831623	-0.009498826	0.019771976	0.024790771	-0.017758999	-0.01728423	0.019903645	0.008738022	0.047820102	-0.043380454
Sim_360	0.11522721	0.021902936	-0.008171413	0.00368409	-0.023783859	-0.006579752	-0.01790428	-0.003626061	-0.004668356	-0.017706158	5.92E-04	0.002102742	0.011649173	0.01450168	-0.002717139	-0.010998214	0.004384743	-0.015958847	0.012765116	-0.008789396
Sim_362	0.12795366	0.03112837	0.006378166	0.005449369	-0.041350104	-0.024322791	-0.003307132	0.024132777	0.009268193	-0.050717838	-0.002636089	-0.005290334	-0.00701954	0.030362949	0.004356281	-0.015574656	-7.65E-04	-0.019926505	3.19E-04	-0.009528824
Sim_364	0.1928761	0.03308537	-0.02085368	0.020259097	-0.06373131	0.004219399	0.024510123	0.014602043	0.009227513	-0.010002563	-0.00126913	0.002863761	0.00593941	0.01241167	0.004334684	-0.017698051	-0.001680643	0.002515232	-7.30E-04	-0.01509086
Sim_365	0.10167666	0.017682154	-0.001034444	0.002312487	-0.010636026	0.002236533	0.003662088	0.00376353	-0.004853756	5.77E-04	-0.001628996	0.002540198	0.005296818	-0.00564456	-0.004401427	-0.004775509	0.003912175	-0.002957137	0.013705329	-0.007481504
Sim_366	0.10897315	0.010418111	-0.011932665	0.006160345	-0.01777703	0.003737738	-0.003484253	0.003737971	0.00412885	-0.007910584	-2.95E-04	-0.004534287	0.003718932	0.001787444	-0.005789029	-0.002930426	0.001801109	-0.00811188	-0.00228057	-0.010238081
Sim_367	0.12159125	0.023988133	-0.00676501	0.01886983	0.001781889	-0.084538944	0.06260107	-0.037754446	-0.01532627	0.029881943	0.01885497	0.011784772	0.00413309	-0.0072254	-0.020648278	0.01417763	0.012525191	0.008672291	-0.004511523	-0.002664206
Gud_368	-6.31E-05	0.002179584	0.002011141	-9.79E-05	-0.006533498	0.002663447	-0.001928827	0.007959318	0.001202418	-0.008866616	0.006382669	0.005351886	3.58E-04	0.00382647	-0.006345769	8.34E-04	0.003838747	9.49E-04	0.005935817	-0.00697971
Gud_369	-0.022997936	-2.29E-04	-0.001655277	0.002016418	0.001402703	8.92E-04	2.76E-04	-9.81E-04	-0.004982248	-0.002046733	0.001718831	0.003633131	0.003982347	2.25E-04	0.00438151	0.001448826	-0.003257604	7.43E-04	0.002735971	-0.002759324
Gud_370	0.02626231	0.004504777	-8.38E-05	0.006872838	-0.00368568	-0.001467588	-0.002006363	-1.76E-04	-0.004102882	-0.003600721	0.001978431	-0.002575459	0.00279847	0.009317939	-0.003676472	-0.003842371	0.00522658	0.003283881	0.009209054	-0.00503597
Gud_371	-0.002566706	-0.003476957	-0.00179354	0.003471729	-0.008675276	0.002800742	0.0047745	0.003568825	3.24E-04	-0.003726478	0.001136798	-0.003479708	0.002606225	0.002268862	0.001386451	0.002376998	0.006956175	-0.001044608	0.006923604	-7.07E-05
Sim_377	0.12392952	0.030115131	-0.03345173	-0.010330769	0.018280808	0.019390332	-0.02339049	-0.007949093	-0.014189974	0.020470178	-0.010536367	0.006663915	0.019654764	-0.00570577	-0.023817983	-0.003790728	0.007910593	0.013582427	-0.017828967	-0.017045066
Sim_378	0.11205856	0.01982332	-0.007434088	0.012042451	-0.012111175	-0.003406802	-0.011179825	-0.00138713	-0.004153343	-0.008605274	-0.001201328	-0.007205562	0.005132432	0.010280337	0.002030747	-0.004981933	-8.17E-04	5.15E-04	-0.00187424	-0.013608076
Sim_379	0.07130368	0.021152465	-0.023999775	0.032973036	-0.07904077	0.063246846	0.054522358	0.002444762	0.002204229	0.027553981	0.008090163	0.006880944	0.004730104	7.66E-04	0.005971985	0.00827917	0.00193356	-0.001982398	0.006462932	8.47E-04
Gud_381	-0.020019893	0.001940602	-0.003380704	0.002305892	-0.006344322	-1.81E-04	0.003023796	-5.82E-04	-5.13E-04	-0.001189951	0.005607443	-0.00716232	0.004471676	-0.00106261	0.001373538	0.001241621	0.006282313	0.003102492	0.002678838	-0.007714576
Gud_382	0.011123953	0.001140679	-0.00426367	0.005146459	-0.00167611	0.001383031	-0.00551089	-0.001687115	-0.004575261	-0.00581175	0.002425215	0.002860495	-2.08E-04	0.005240339	8.76E-04	-0.003114328	0.005942084	0.004927926	0.018488176	-0.01457442
Sim_383	0.12006839	0.026672527	-0.030658785	0.03614969	-0.081431694	0.059410114	0.052390516	0.009451621	0.007469837	0.027989011	0.006224865	0.006208983	9.25E-04	-0.002767083	0.00885262	0.012708405	0.00177754	0.003908359	0.001226681	0.01361056
Sim_384	0.06569019	0.012771287	0.004091259	0.001062691	-0.022804009	-0.012191316	-0.023258666	-0.008325629	7.81E-04	-0.00966394	8.32E-04	-6.53E-05	-0.002320843	0.003297046	-0.004663991	-0.009258702	0.010115441	-0.00261874	0.013315232	-0.02396728
Sim_385	0.19126175	0.031894326	-0.05277321	-0.03584384	0.07243093	0.037194483	0.014097349	-0.003672729	-0.016103398	-0.004214005	-0.008987483	0.002669252	-0.002347975	-0.009464662	-0.020483853	-0.006529162	8.61E-05	0.020682164	-0.012326445	-0.008073195
Sim_386	0.091258995	0.019682985	0.001020038	0.006938514	-0.04270937	-0.010385982	1.27E-04	0.011643985	0.005726949	-0.048754	-3.90E-04	-0.01229732	0.011983846	0.023103457	0.006256469	-0.011028593	0.008418178	-0.009809431	0.013794258	-0.014140268
Sim_388	0.072654836	0.018452626	-0.026327148	0.03059227	-0.07326113	0.058657553	0.044411987	-2.82E-04	0.009221307	0.035741072	0.010557381	0.011325432	-0.00986007	-0.009304591	0.001269539	0.011374939	0.002257538	0.002514934	-0.004268377	0.019012084
Sim_389	0.06767022	0.011466102	-0.001854997	3.38E-04	-0.015547283	-0.0114433	-0.022321496	-2.94E-04	0.001599723	-0.009527653	8.68E-05	0.004751935	0.00645067	0.001139639	-6.09E-04	-0.006400121	0.001112032	-0.002496202	0.012409746	-0.020355951
Sim_392	0.11984312	0.04156534	-0.039367992	0.004091508	0.007743591	-0.007707252	-0.12017498	-0.050959907	-0.021091515	0.07042635	0.009635482	0.010679569	-0.007583043	-0.023211189	0.004749595	-0.002067931	-0.009638703	0.0061994	0.005492699	0.009607251
Gud_393	-0.025216896	-0.001132776	0.003759744	0.008665678	0.007508779	0.003494715	-0.002421842	0.002754631	0.005047918	0.005224334	0.002937409	-9.48E-04	-0.010132534	0.01062338	0.007031527	0.008475948	0.012303901	0.003141618	0.005273433	0.003176493
Gud_394	-0.020940412	-0.001068475	-0.004749615	-0.029530492	-0.01729215	-0.010483974	-4.02E-05	0.006403308	0.005417849	0.001168114	-0.001576109	-0.015125596	-0.009037579	0.001016917	-0.004473061	-0.012742261	0.001760813	0.013154495	0.008779768	-0.002728109
Gud_395	-0.027078433	-0.001085703	-0.00159828	-0.007606424	-0.002358835	-0.003324214	0.004058485	-0.002709486	-0.004727292	5.78E-04	0.007395942	-0.001778917	0.009281763	4.77E-04	0.007487491	0.00686022	-0.002524645	0.00461306	-0.007728233	-0.01019031
Gud_396	-0.018945843	-0.004374853	-0.007106388	-0.011564245	-0.005430946	6.45E-04	0.004702796	0.004987497	0.00537816	0.002615458	0.005221101	-0.001616796	0.009988777	0.004198714	-4.03E-04	0.012687889	3.13E-04	-0.001186826	0.002565625	-0.004676734
Gud_397	-0.021766054	-0.001898264	2.33E-04	0.008908755	0.003781944	-2.41E-05	-9.95E-04	0.009737987	2.83E-04	0.00459998	-0.008567899	0.006682033	0.012814479	0.01267389	-0.002953872	8.48E-04	0.005603092	-0.001843476	-1.67E-05	0.007397821
Gud_398	-0.021665068	-0.008989348	0.002331998	0.010864265	0.008173485	0.004322622	-0.002227336	2.67E-04	0.001451618	0.005814568	0.002971075	0.003774189	-0.005374343	6.09E-04	0.0058024	-0.006647728	0.008028139	0.004274064	-0.008484278	0.010655035
Gud_401	-0.023815326	-0.00119309	2.10E-05	0.022883402	0.00467488	0.006313465	0.007554659	-0.02637882	0.001443838	7.96E-04	-0.029580245	-0.0697098	0.045395903	-0.007657449	0.02483856	-0.015191873	0.027367065	0.02189642	0.004945533	-0.013533465
Gud_402	-0.02287083	-0.002055836	0.003146699	0.00400218	-0.006529008	-0.002947216	-0.002228549	0.007843393	-0.006777544	-0.001559943	-0.010090805	0.005942886	0.004147661	0.008914213	0.002634262	-0.00350076	0.003870784	-0.004033379	8.14E-05	0.018654056
Gud_403	0.13567637	-0.13271399	0.009173609	-0.014729617	-1.56E-04	0.004118643	-0.004127052	-0.006097345	-2.17E-04	0.003663057	0.004414884	0.007031743	-0.002619255	-0.002749012	0.005779784	-0.00181663	0.002230178	-0.003671399	-0.007570756	-0.003663873
Gud_404	-0.026619526	4.53E-04	-1.48E-04	0.017536806	0.008370166	0.006938913	-0.014033291	-0.025779918	0.040989973	-0.013289936	0.012326137	0.009582109	-0.012146916	-0.001175138	-0.035271134	0.02475215	0.006046172	0.04399612	0.04570972	0.006644925
Gud_405	-0.020514991	-0.003457292	0.002779588	0.003094354	0.00331968	0.002484859	-0.003112601	-0.002350541	-0.005008178	-0.001807601	-0.004119537	0.004475313	-0.002121228	0.004491594	0.008208593	0.005930287	9.09E-04	0.002712378	-0.003388642	0.006115505
Sim_406	0.04656303	0.016709905	-0.001520868	0.017574519	-5.42E-04	-0.10109844	0.06587961	-0.05014269	-0.023313792	0.02626385	0.02110101	0.012615698	-0.002709304	-0.007481085	-0.013871213	0.01946535	0.008804959	0.005652141	0.003877107	0.003566268
Sim_407	0.1295729	0.016796332	-0.002869526	0.025728105	0.002922528	-0.03998747	-0.025592009	0.021016097	0.007290514	-0.09347112	-0.018233288	-0.019962013	-0.025887985	0.014160872	0.002932764	0.005837625	-0.030156072	0.02480584	0.006231403	0.045844775
Sim_408	0.13031557	-0.12848899	0.013200957	0.003393058	0.005670846	0.003654063	0.0011767	-0.015490368	-0.003991529	0.007181885	-0.004253746	-0.004293431	0.003396632	0.002483562	7.63E-04	-0.010575677	0.005117695	0.011486356	0.003432767	-0.005513978
Sim_409	0.13539834	-0.13310046	0.015914224	0.005431115	0.001784655	0.00259634	0.001090468	-0.01072422	-2.88E-04	0.004002846	0.007651207	0.005035698	-0.003443373	-0.004743108	-0.003224291	-0.008538107	-0.002471461	0.005721964	0.003380465	0.006264803
Sim_410	0.049047306	0.014267291	-0.003108721	0.019379685	8.80E-04	-0.10667622	0.06383836	-0.044723194	-0.021571008	0.03363902	0.019793965	0.021558842	8.72E-04	-0.006071521	-0.008549539	0.006999596	0.009206934	0.00870183	0.001047652	0.003246741
Sim_411	0.048551664	0.006127649	-0.018497948	0.021890057	0.058950458	-0.014073592	0.0011372	0.07508204	0.048832394	0.048661936	0.0230276	-0.014916368	-0.025724785	0.008438153	0.02831433	0.018135812	0.031197308	-0.027118577	-0.003548558	-0.025558626
Gud_413	-0.022301082	0.003182967	0.00185271	0.009828998	0.00312953	-0.007705875	0.010843629	-0.004886358	-0.009734772	0.002977399	-0.007973132	0.022488344	-0.010283742	-0.01593465	0.030849786	-0.032621603	-0.038380016	0.006601214	-0.01295739	-0.029778372
Sim_416	0.04565942	0.00363863	-6.05E-04	0.013698757	0.004212671	-0.023099922	-0.012432052	0.011188089	0.004654075	-0.06321407	-0.003203934	-0.007163788	-0.025843924	0.004601472	0.006637652	0.006414416	-0.02081655	0.023447199	0.001295254	0.030104011
Gud_417	-0.022913955	-0.001970675	-0.001366324	0.009550759	0.004784291	0.003299484	-7.89E-04	0.00112411	-0.001920125	5.37E-04	6.20E-04	0.002859774	-0.016161155	0.013818032	0.001956046	0.011519008	0.009156382	0.003807713	0.00958396	-2.64E-04
Gud_419	-0.023256583	0.002316847	-5.31E-04	0.014712095	0.008527298	0.009669641	-0.011126721	-0.01942146	0.031700242	-0.016459484	0.013435094	-0.006567371	-0.003810063	-0.002255903	-0.023770925	0.015166773	0.003351184	0.037034877	0.03498158	0.00919502
Sim_420	0.13247028	-0.13046922	0.009423607	0.010161638	0.006239523	0.006838167	0.004508559	-0.013113551	-0.01484122	0.00673049	-0.013273589	0.005367801	-0.002690485	-0.005073929	-0.005677776	-0.007093022	0.00727189	8.80E-04	0.011479596	0.003203936
Gud_421	-0.02174421	-1.98E-04	-0.001670009	0.006023004	-0.005176479	0.005282627	-0.001882401	-0.001512191	-0.001444617	-0.004079867	-0.006930118	-0.006715353	0.002803392	-0.008110397	1.76E-04	0.010364748	-0.008479516	-4.61E-04	-0.001179294	0.01541888
Gud_422	-0.021501169	-0.002960107	-0.002044888	0.006439399	0.001606553	-6.55E-04	5.93E-04	3.60E-06	-3.47E-04	-0.001428673	0.005169989	0.015016426	-0.00801035	-0.003459218	0.003558264	4.65E-04	-0.007683922	-0.002220679	-0.003897259	0.008193462
Gud_423	-0.021412643	-0.002520252	-0.003104451	0.002359644	-8.83E-04	-0.001604863	-0.002816551	-0.003513792	-0.003873761	0.001717168	-6.44E-04	0.00272122	0.003743806	-0.009156535	0.007139043	-7.10E-04	-4.83E-04	-0.001316389	0.005392131	0.002120331
Gud_424	-0.021747088	2.52E-04	-0.001938507	0.003168645	0.003719555	0.001610263	0.002334073	-4.58E-04	-0.001183482	-0.002954132	-0.002292586	4.25E-04	0.00456366	-0.00160084	-0.004175024	0.002956453	-0.003074982	-0.002176295	0.002157816	-0.003501118
Gud_425	-0.023374766	0.001611598	0.009266724	0.012996095	0.022284256	0.00791843	-0.001746039	-0.005945437	0.018262414	0.022941094	-0.008767669	0.0044865	-0.03257858	0.041760188	0.018932112	0.009660683	0.019997157	-0.009219734	-0.001349527	-0.011646994
Gud_426	-0.024224475	-0.002569133	0.003757854	0.007002	0.00359585	0.003317638	0.005554772	-0.007411157	-0.006763163	4.95E-04	0.003762013	-0.004956503	-0.003750722	-0.001173642	0.009452274	-0.003957929	0.004580148	5.10E-04	0.004458515	-0.002509176
Gud_427	-0.022760635	-0.003291658	-0.001980623	0.001689109	7.81E-04	-0.002327489	0.003555298	0.005982677	-0.00915275	-0.002714032	-0.007439974	0.018722728	-0.010983401	-0.013793206	-0.001021909	-0.00242657	-0.018127032	7.63E-04	0.009987667	0.023680542
Gud_428	-0.02202149	-0.002620197	-0.001779496	0.004189215	-0.001057884	0.002021557	3.23E-04	0.002330926	-0.002487049	-0.004202508	-0.005372405	0.003504143	0.003475259	-0.010628554	0.002235798	0.002026336	-0.003195746	0.002878194	6.41E-04	0.006371676
Gud_429	-0.027721338	0.001198365	7.16E-04	0.006695043	0.002736249	-8.11E-04	0.00500496	0.002617256	-0.008782015	-0.00592679	-0.002479786	0.028869282	-0.001367314	-0.016511269	0.004514221	0.001391536	-0.008929416	0.012159617	0.02958192	0.028289637
Gud_430	-0.019076673	0.003014017	-9.92E-04	0.004833364	0.002350241	-2.22E-04	-0.001267903	0.002897653	-0.007649395	0.001015891	-0.008480419	0.005355462	0.007978787	-0.003821304	0.006744704	0.001730912	-0.008552953	0.001918451	-0.001801613	0.012259556
Gud_431	-0.020813162	-4.17E-04	0.002643809	0.00951804	0.006971988	0.00863704	-0.004236093	-5.91E-04	-0.005093674	-0.010524607	-0.003853217	0.005433474	-1.86E-04	0.001633329	-0.003322677	-0.00299538	0.011281403	0.002911891	0.006793291	-0.00138183
Gud_432	-0.023208803	-0.005001629	0.002083217	0.017431816	0.004694237	0.001684979	0.009694925	-0.024950642	7.82E-04	0.002713698	-0.025199793	-0.07001407	0.045692667	-0.00795552	0.029979968	-0.016936377	0.03250167	0.019702615	0.006347593	-0.014091603
Gud_433	-0.024716	-6.63E-04	5.76E-05	0.006165056	0.007276614	-0.004817615	-0.001901221	0.002444291	-0.00405755	0.002120136	-0.004299163	0.001875878	-0.003809843	0.00484937	0.008173808	0.007123029	8.60E-04	0.007328062	0.010543681	0.009274545
Sim_434	0.059982274	0.011296816	-0.013560682	0.025705924	0.005399478	-0.014267164	-0.003998787	0.06174246	-0.0159322	0.011600331	-0.051939845	0.0771324	0.11010645	0.079616114	-0.07380338	-0.06401264	0.03888419	0.010828326	-0.021015394	0.011744813
Gud_436	-0.021602985	-0.003202095	-0.00257649	-0.013841751	-0.006611268	-8.33E-04	-4.44E-04	0.001856701	-0.004574482	-0.002478347	-3.09E-04	6.45E-05	0.007365801	0.00229784	0.002371126	0.007321486	-0.007593525	-4.39E-04	-0.002740908	6.25E-04
Gud_437	-0.019153854	4.35E-04	-0.007329383	-0.008684791	0.004845989	0.001457332	0.014877768	-0.004877324	-0.002444692	-0.008806643	-0.023475807	0.001472632	0.037943985	-0.016806975	8.15E-04	0.022459675	-0.03007411	-0.112533204	0.08239308	-0.04882513
Gud_438	-0.017509367	0.001117772	-0.005966998	0.004864119	-0.003117475	0.002441218	-0.001531661	-0.001222667	0.001242692	-0.002987099	0.007397162	0.00294551	-0.001135469	-7.12E-04	-0.003130952	2.13E-04	6.55E-04	0.003004097	-0.009352187	0.001734647
Gud_439	-0.01886711	-0.007826722	-0.002071529	-0.029003859	-0.019136146	-0.009985082	0.003967928	0.00877643	0.003033381	9.30E-04	-0.006849677	-0.003294868	0.005099271	-0.00163971	-0.008677651	0.013906144	0.006395405	-0.047482446	-0.03718185	0.01832836
Gud_440	-0.023088617	9.36E-04	-0.010177838	-0.025219029	-0.002170834	0.004517946	0.005162199	-0.002576054	0.002935399	-0.009439502	0.009604128	0.003375307	0.006879242	-0.002905188	0.006912117	0.005533809	0.006836706	-0.001437733	-0.00652754	-0.001326777
Gud_441	-0.021975696	-0.001226722	0.003791611	0.007371917	0.002769673	-0.002201044	-0.001890378	-2.67E-04	-0.008637391	-0.002441575	-0.012762956	0.004588315	-0.011157775	-0.007148042	-0.007261674	0.004489923	0.010342353	-0.002376252	-0.006230956	-0.005725187
Sim_442	0.04253213	0.023848463	0.10146995	-0.020585448	0.011050489	0.01403477	-0.003782898	-0.005058545	-0.007927581	0.010994799	0.004282672	0.013613891	0.002220126	-0.010895997	0.001595235	-0.001963324	-0.021147344	0.001086492	-0.011475609	0.030678272
Gud_444	-0.020412186	-0.00557923	0.002044689	0.009717423	0.011884007	0.006332996	-0.006608671	-0.002733196	0.014388091	0.002647508	0.00494272	0.005838973	-0.012882208	0.017473182	-4.25E-04	0.015245209	0.012514322	0.005486798	-0.001602428	4.63E-04
Gud_446	-0.026221063	-0.003218323	-6.81E-05	0.013589983	0.003329898	-0.006708585	0.007155386	-0.013915626	-0.003896694	0.004276021	-0.012207494	-0.036930405	0.020448795	-0.002132801	0.017596724	-0.009168384	0.018931014	0.009751546	5.83E-04	-0.001434231
Gud_447	-0.021815963	0.001181854	0.002816761	0.01360069	0.005026797	0.004682091	0.001368031	-0.008165463	0.009525712	-0.003644394	0.006515751	-0.012281083	0.012498918	-0.005273667	-0.001422356	-0.011773973	0.002669902	0.002380436	0.001717505	-0.009386021
Gud_448	-0.014187182	-0.001545391	-0.011352278	-0.05609643	-0.028156767	-0.007134199	-0.001132124	0.02175449	0.009921713	0.013879622	-0.010993104	-0.017635824	-0.021934135	-0.003992282	-0.020468116	-0.031634	-0.014559838	0.015613919	0.03712761	0.008650306
Sim_450	0.04462236	0.012616719	-0.002222284	0.018616855	-4.92E-04	-0.09620693	0.06206835	-0.040151663	-0.018684376	0.025550967	0.021473106	0.017368942	-0.009746499	-0.01050211	-0.011778018	0.018171195	0.008636517	0.007825576	6.45E-04	0.003706568
Sim_451	0.058553636	0.024548348	0.08246227	-0.013910027	0.008262486	0.014819433	0.00766784	-0.001965979	0.004017797	0.020062009	0.004766458	0.009877297	0.009588721	-0.0084172	-0.003229587	2.10E-04	-9.90E-05	0.002456477	0.013280714	0.003761908
Gud_452	-0.019221442	-0.005451279	8.34E-04	0.001120447	-0.003502843	0.001563155	0.004226019	-0.001606337	8.33E-05	-0.004632587	-0.004034271	0.001784052	0.005235879	-0.001588977	0.004774527	0.00310852	8.43E-05	-0.004670684	-0.001410436	0.001208127
Sim_458	0.05662616	0.023787854	0.08141148	-0.019325847	-0.001717744	0.013710207	0.002706457	-9.78E-04	0.001428462	-0.002223352	-0.006919561	0.001140766	0.002598816	-0.01454958	0.003280319	0.005973708	9.86E-04	-1.37E-04	0.00265871	-0.005789592
Sim_459	0.06317483	0.029664129	0.10939394	-0.029963858	0.011131207	0.021245131	-0.001692216	0.00339309	-2.66E-04	0.011375466	0.009925144	0.002680654	0.00397476	-0.018104915	-0.005600189	-0.007088465	-0.02218051	8.95E-04	-0.005176227	0.03896034
Gud_467	-0.024294168	-0.002252794	0.002835558	0.010282107	0.009639241	0.005686754	-0.008939478	-1.93E-04	0.001818365	-0.011762117	0.00922018	-0.004532048	0.027716812	-0.005120388	0.011425176	0.0107423	-0.027472865	0.005634158	-0.005868255	-0.006153233
Gud_471	-0.025820546	-0.001191262	0.002650669	0.002880191	0.002350379	0.002097559	-0.005452956	-0.001620575	-0.004181572	-1.22E-04	0.003634421	0.002512068	0.006911895	-0.002545735	-5.39E-04	0.001324017	-0.003544055	0.001907267	0.001861629	0.00522246
Gud_474	-0.024467895	0.001344975	0.004370424	0.009023396	0.005088691	0.008669597	-0.014883512	-0.01723952	0.0318908	-0.011632426	0.012454422	-0.005581217	-0.006727516	0.007850287	-0.023612643	0.025830219	0.005623214	0.046617303	0.030434763	0.010589664
Gud_475	-0.02671888	-0.002573172	-0.002192021	0.006964669	7.27E-04	0.002850116	-8.20E-04	-8.29E-04	-9.34E-04	-4.58E-04	0.00387459	-0.005952826	4.86E-04	0.00152654	0.001243861	0.007489634	-0.019672874	0.002505948	-0.010303846	0.008854765
Gud_476	-0.02599098	0.005807811	0.002128455	0.006619955	0.005610419	0.001505914	0.001066203	0.002679362	6.53E-04	0.004734287	-0.001813137	-0.001300909	0.008070122	0.00674877	0.013822238	0.008432673	-0.008703565	-0.00163651	-0.003752655	0.01441998
Gud_477	-0.027516747	0.002099616	0.005725414	0.010187572	0.003127263	7.66E-04	-3.86E-04	-0.003357344	0.001913902	0.001974764	0.007840454	0.002108972	-0.00598707	0.004641062	3.47E-04	0.00257418	0.002875043	0.004903733	0.01813062	0.003930931
Gud_478	-0.019017642	-0.0074601	6.81E-04	0.001080447	0.001342847	8.79E-04	-0.005468037	9.89E-04	-0.007351744	0.00825043	0.002992424	-0.004670535	0.001664262	-0.001381772	0.012034429	-0.003164355	0.006131847	0.001528101	0.011640947	-0.001209997
Gud_479	-0.020034598	-1.34E-04	0.0054093	0.011235138	0.001085291	-3.91E-04	0.002362	0.00384264	0.001656784	0.00839183	-0.00126706	0.010298085	-0.003203447	0.01735684	0.007911377	0.004301701	0.006049605	0.003781836	0.006711549	0.003554046
Gud_480	-0.02128779	5.78E-04	-0.001612814	-0.003103543	0.001959158	3.51E-04	-0.003226387	0.003748501	-0.002171105	0.001856553	-0.002248534	7.61E-04	0.004279592	-0.001030805	0.003423441	0.00341825	-9.94E-04	5.55E-04	0.003022006	0.010124233
Gud_481	-0.025786934	-5.64E-04	0.006250531	0.012586932	0.006569642	0.006919057	-3.14E-04	0.037463672	-0.089044616	0.008126254	0.06373121	-0.041351784	-0.007155939	0.02665511	-0.013085661	-0.005390376	-0.006397442	-0.003302947	-0.008225087	-0.005203749
Gud_482	-0.02284279	3.90E-04	0.001384984	0.009633292	0.008302655	0.002008951	-0.003347101	-0.004418819	-0.003010683	-0.00576944	-0.011672061	-0.008170381	0.001152531	-0.005482665	0.002475966	0.008220944	0.001358276	0.002169392	0.008768	0.012761212
Gud_483	-0.0250385	-0.003131688	-0.001390733	0.010043151	0.006560599	0.002975354	0.001265435	-0.015527105	0.025214715	-0.002451658	0.008577725	-0.011123753	-0.011813983	0.001123668	-0.016352039	-0.003595411	0.017023113	-0.008015524	-0.005911784	0.00341563
Gud_484	-0.020473395	-8.60E-04	-0.003570591	0.019002564	0.005606182	0.004159777	0.007992019	-0.02292069	0.008015263	0.001865915	-0.01454172	-0.05212112	0.039302655	-0.012191018	0.015467343	-0.016706938	0.020808313	0.014454312	0.002003635	-0.012187912
Gud_485	-0.018030364	-0.001155383	7.28E-04	3.15E-04	-5.61E-04	-0.003438047	-0.003230979	0.001201039	-0.011248977	-0.002755315	-0.002889527	0.0198491	-0.009365703	-0.015986823	0.019789131	-0.029496228	-0.02867196	0.018993048	-0.004278437	-0.032778222
Gud_486	-0.022812128	-0.001049485	0.003712115	0.00146898	0.001363601	-3.35E-04	7.96E-04	0.003106596	-0.002660677	-0.006801785	0.005047686	0.005751581	0.007012981	-0.002474594	-3.04E-04	0.009937042	-0.001188932	1.64E-04	0.005206865	-2.12E-04
Gud_487	-0.02402072	0.002948166	0.007907759	0.007526097	0.001535011	-0.002708341	0.009189966	-0.001965267	-0.017011024	-0.002795619	-0.019976005	-3.49E-04	-0.015964562	-0.010121861	-0.020185456	0.015347797	0.009324386	-0.01076209	-0.001231151	-0.007904027
Gud_488	-0.019514758	9.31E-04	0.004937652	0.006786521	0.007175335	-0.001239679	-0.003188568	0.006319192	-0.001322962	0.001096595	0.003859366	6.09E-04	-0.012196555	0.027535263	-7.29E-04	0.01523449	-9.13E-04	-0.007814319	0.005194189	-0.00543253
Gud_489	-0.02138097	0.002885449	0.003660149	0.015487669	0.005369145	0.006180342	-0.002467883	-0.006414065	0.006371078	-0.017762357	0.020314185	0.01050945	-0.006736577	-0.016169507	-0.011483641	-0.022914708	0.018965682	1.14E-04	2.90E-04	0.003666633
Gud_490	-0.02185681	0.001177133	9.60E-04	0.019671597	0.009355767	0.001317889	0.010503705	-0.022198057	0.009742659	0.01382559	-0.034547262	-0.06737911	0.04031396	0.011454476	0.03490777	-0.016230503	0.027788766	0.012478974	0.007628535	-0.013977398
Gud_491	-0.023378886	0.0026247	0.003475006	0.005766057	0.006445938	0.004238239	-8.79E-04	-0.001563098	-0.003398947	0.003376938	0.005728516	-0.001822466	0.00609569	0.011306042	0.004878565	0.007053879	-0.01699399	8.98E-04	-0.018370535	0.01134844
Gud_492	-0.02153601	0.002320274	0.006604988	0.002455464	0.006297687	0.002674242	-0.001026843	-0.003473649	-0.003318231	-0.001736706	-0.001074252	0.008945107	-0.011545148	0.005054488	0.005732316	-0.004192926	0.004290659	-0.003657608	-7.38E-04	0.009703963
Gud_493	-0.021103531	4.41E-04	8.39E-04	0.003045297	0.008356518	-0.003178434	-0.001291762	0.001413227	-8.53E-04	0.002610151	-0.010937232	-0.0054024	-0.001235083	-0.006016153	0.008152455	0.001616581	-0.002187983	0.001512422	0.009668082	0.016426845
Gud_494	-0.021033801	-7.80E-04	0.001531844	0.001494358	0.002054023	8.61E-04	-0.002838936	-0.002319949	4.14E-04	-4.67E-04	-0.001611834	0.003885187	0.002321639	-0.004155321	-0.004123888	0.006452153	9.61E-04	-6.27E-04	0.006535253	0.00508116
Gud_495	-0.023369895	7.81E-04	-0.003693447	0.012281354	0.010284287	0.00171927	-0.003301186	4.76E-05	0.007459867	0.007667691	-0.008154779	0.007296106	0.001388915	0.023095705	0.005122826	-0.010980221	0.009073934	-0.014049765	0.007333177	0.022661662
Gud_496	-0.019850135	0.002756817	0.004835615	0.011140611	0.017857647	0.00463102	-5.06E-04	0.006649439	0.010707905	0.024623137	-0.015759515	0.009055615	-0.036757983	0.041004155	0.028363448	0.006100521	0.014761662	-0.002667705	-0.00150721	-0.028152715
Gud_500	-0.023156598	-0.001543965	0.00102428	8.20E-04	0.003561937	0.004010364	0.001026965	-0.001874378	-0.001217904	-0.001329329	-0.010158306	-0.006203228	0.003365419	-0.006730286	0.003766032	0.003950489	-0.003805895	-0.005795221	-0.008680539	0.008194862
Gud_501	-0.026746588	-8.07E-04	-0.004718587	-0.001274294	0.001118116	0.003225292	8.00E-05	0.001079309	-0.006494503	-0.00339265	0.001548273	0.004445104	0.002463972	-9.62E-04	0.010121889	0.005778641	-0.001678992	0.010267272	0.007043326	0.004281545
Gud_503	-0.021036647	0.001350519	0.002014173	0.002684457	0.003796991	0.003757273	0.001247544	1.39E-04	-0.004637145	-5.43E-04	-0.007902644	-5.46E-04	0.005597753	-0.002100918	0.006827761	0.004705448	-1.08E-04	-5.59E-05	-0.007764642	0.003993378
Gud_504	-0.022421923	0.001796521	-0.001775533	0.011175086	-0.004820082	0.011457536	0.002232247	0.002931525	-0.007832018	-0.007523842	-0.004575767	-0.003948898	2.44E-05	-0.007363844	0.002046903	0.013808413	0.005298351	-0.001418201	0.006326276	-0.001266802
Gud_505	-0.024337824	-1.10E-04	0.001046523	0.003587994	0.003411248	-0.001158582	0.004047362	0.001552339	-0.003651524	0.006275854	-7.51E-04	0.004390779	-0.004888049	0.010219169	0.003792824	-0.002003629	-3.96E-04	-0.005388582	0.013632469	0.004313592
Gud_506	-0.025162263	-0.001133689	0.007833312	0.015644105	0.001241473	0.007469366	-0.001549665	-3.39E-04	-0.03008716	-0.011816423	-0.027128292	0.0054498	-0.03447363	-0.015254129	-0.036567155	0.029522952	0.01360873	0.011288022	-0.00572466	-0.024911659
Gud_507	-0.022959564	-1.49E-05	0.001633371	0.006708402	0.003794728	0.001746964	7.41E-04	9.12E-04	-0.00636512	-0.007698497	0.002512883	6.05E-04	-0.002797036	-0.006559982	-0.005465202	0.001544521	-0.001422856	-0.004454867	0.007042127	0.011855196
Gud_508	-0.02479162	2.87E-04	0.004707165	0.005915638	-0.001053379	0.002373644	0.004871584	-0.003272476	-0.008111395	-0.002890657	-0.0016523	-0.00301932	0.003204269	-0.002366715	5.60E-05	-4.95E-04	0.001963487	0.005864995	0.004073022	0.003142244
Gud_509	0.025903236	0.00428518	9.60E-04	-2.88E-05	-0.009192173	0.002018485	-0.00730514	-3.59E-04	-0.003799847	-0.006768152	0.00294971	-0.006596161	-0.002800844	0.005655801	-0.006225497	0.005208745	4.05E-04	0.00121019	0.006086995	-0.001709399
Gud_510	-0.023548968	0.001937099	0.008925124	0.015041686	0.005785977	0.004882485	0.00368046	0.032871086	-0.08696046	0.006601811	0.06167629	-0.05281132	0.005039594	0.018541533	-0.003142086	-0.007878445	-0.003056651	-3.68E-04	-0.009666024	-0.002706149
Gud_511	-0.024305834	6.65E-04	0.006893188	0.01834979	0.004949765	0.00363377	0.004749106	0.01091088	-0.03209733	0.010395274	-0.09777847	-0.045802385	-0.029819136	-0.05039857	-0.018933566	-0.00785198	0.037096787	-0.001875037	-0.049246192	0.006861461
Gud_512	-0.018023023	-0.001989129	-0.002484099	0.007779584	0.002491449	0.002369916	-7.11E-05	5.34E-04	0.005866244	-0.006342833	-0.003890326	2.66E-04	0.004423432	-0.011851284	0.004914348	0.006394556	-0.010465781	0.005643507	0.014958355	0.011331392
Gud_513	-0.02551518	-0.003327868	9.49E-04	0.012915251	5.53E-04	-0.005145834	0.007531294	6.43E-04	-0.009560637	0.010132728	-0.05770257	-0.044646565	0.006516965	-0.027846508	0.006008636	-0.018073298	0.00591447	-4.59E-04	-0.02650362	0.011887156
Gud_514	-0.026415784	2.37E-05	-7.42E-05	0.004000797	0.001502626	9.61E-04	0.005333532	-0.005279003	0.00408894	-9.05E-04	0.006389414	0.00710267	0.005331599	-0.00743261	-0.002741571	0.009500433	0.003205404	-3.85E-04	8.48E-04	0.01534083
Gud_515	-0.023120498	0.001611499	-0.004426489	-0.010063968	-0.003564967	-0.002859919	0.002009841	-6.11E-04	0.005423426	-0.010303099	-0.001407562	0.002959062	0.013215172	-0.006518285	0.004961408	0.019604791	-0.00159697	-0.007926951	0.003440754	-0.005500767
Gud_516	-0.02577037	-6.98E-04	-0.005082317	0.008108726	-2.42E-04	0.003532095	0.003056222	0.006860523	-0.00206557	-0.009067059	-0.002959052	0.014923958	0.004446633	-0.007837804	-0.001287955	-0.003124851	-0.013745597	0.005243436	0.012641592	0.014260626
Gud_517	-0.022747407	-0.002041475	0.005035937	0.01278933	0.005391264	-0.001474264	0.003424227	0.004381755	-0.010843827	0.005336852	-0.06015004	-0.037408326	0.002353012	-0.032251865	0.006237968	-0.01393405	0.020034853	-0.005050663	-0.024166306	0.01918138
Gud_518	0.053660404	0.017954176	-0.03162538	-0.058257136	0.043409497	0.034968585	0.018331766	-0.030642806	-0.012559652	-0.016356673	-0.003582251	-0.002983292	-0.001021313	0.003287723	7.63E-04	-0.00134186	6.95E-04	-0.006685434	-0.009066478	-0.00143056
Gud_519	-0.025771229	-0.003447881	2.43E-04	0.007379107	0.001490473	3.93E-04	0.004368222	0.005273036	-0.001942097	-5.81E-04	-6.97E-04	0.001962989	0.006257385	-0.005625817	0.002642643	-7.94E-04	-0.006081296	-0.001377685	0.012503702	0.011110327
Gud_520	-0.02120229	-0.002947956	5.77E-04	0.009234417	0.003434427	0.003146457	1.03E-04	-0.0070464	0.007609197	-0.008317215	-0.001423031	-0.016247377	0.010768367	-0.013360515	7.26E-04	-0.004211665	0.001079267	0.00422646	0.003622449	-0.006882375
Gud_521	-0.024675202	0.002577194	-0.00135726	0.006746214	0.005424745	-0.00295367	0.001413479	-0.001208905	1.17E-04	0.00259833	0.003318629	-0.004432734	0.012681185	3.76E-04	0.018171446	0.002725616	-0.008587914	2.32E-04	-0.009144809	0.006386399
Gud_522	-0.020031465	-0.006209357	-0.004912797	-0.023441734	-0.003775385	0.001564312	0.004615369	-0.003589478	0.011531405	-0.006103546	0.013845746	0.007294558	0.008785185	-0.002798016	0.00742497	0.006479458	0.004037118	8.84E-04	-0.00883688	-0.007041203
Gud_523	-0.023275487	-0.007252869	-0.004001761	-0.025399607	-0.007212046	0.00579421	-0.003143164	-0.006825454	0.009675477	-0.009698891	0.011999698	0.004990722	0.014220608	-0.005089965	0.005511369	0.00733469	0.004104551	0.001178918	-0.015285652	-0.011262631
Gud_524	-0.016472094	-0.003420763	-0.012185786	-0.056352563	-0.028281735	-0.022782711	0.005357029	0.032619316	0.011804111	0.029907057	-0.011870609	-0.039370075	-0.03899802	0.006571972	-0.028572395	-0.042647153	-0.010697364	0.026274601	0.033916947	0.009027584
Gud_525	-0.020385686	-7.88E-04	5.33E-04	-0.011594664	-0.004739091	3.66E-04	0.001518464	-0.005462268	0.004797646	-0.007209041	0.004210028	0.002175877	0.006852204	-0.007645357	-0.001138586	0.011043311	0.006401976	0.002358347	-0.005565288	-0.001865199
Gud_526	-0.02026898	-0.001592621	-0.002686704	7.09E-04	2.61E-05	7.02E-04	3.62E-04	-3.35E-04	-0.003524062	-0.002432656	0.006980709	-0.003229387	0.005900258	-6.91E-04	0.005452585	0.009713529	6.12E-04	-0.008864351	0.004128971	-9.51E-04
Gud_527	-0.020220516	-2.05E-04	0.00119363	-0.001159112	-0.001770406	0.002271329	-3.03E-04	-1.78E-04	-0.003293501	-0.003859949	0.002563021	0.005230086	0.007771794	-0.001614947	0.004267543	-0.001825705	-0.003093049	0.00287447	5.84E-05	-0.002632672
Gud_528	-0.023403907	-0.0039265	-0.001873757	-0.013460039	-0.006175844	0.002556349	9.32E-04	-0.004117491	0.004022982	0.001006164	0.005299146	0.002067493	0.006822768	5.43E-04	0.003963214	0.011268657	0.007395142	0.008678923	-0.006158617	-0.008774227
Gud_529	-0.013538093	0.001417231	-0.005322078	-0.021746578	-0.012398432	-0.004175433	0.001953937	0.001065352	0.007606419	-9.90E-04	0.002901948	-0.002719274	-0.003579726	-0.001778064	0.004300684	0.003702652	0.016221518	3.42E-04	-0.002676821	-0.015509439
Gud_530	-0.022351125	-0.003741854	-0.010632547	-0.045815866	-0.027190337	-0.023038927	0.005813822	0.028780704	0.009524975	0.026741225	-0.015279922	-0.031384613	-0.0373639	0.003465553	-0.025721878	-0.037627418	-0.012566065	0.021364117	0.034511127	5.68E-04
Gud_532	-0.012815638	0.00113476	-0.001687144	-0.01933382	-0.013337032	-0.003379544	-0.001950468	0.005431544	0.008541872	-0.006361743	0.008199004	0.002580176	0.005148307	-0.002443733	0.001201379	0.009656644	0.00354351	0.017414032	-0.01012151	-0.011334647
Gud_534	-0.016661625	-6.45E-04	-0.00441537	-0.013945336	-0.008317319	4.29E-04	-0.002567866	0.002507019	0.00724063	-0.006212591	0.007667052	0.010140404	0.007000889	-3.96E-04	0.005392675	0.009704599	-0.002206361	-0.004190008	-0.010301027	0.001650889
Gud_535	-0.02028266	-0.004038197	-0.012449852	-0.04723976	-0.02875205	-0.01788454	0.003119551	0.023467196	0.008883458	0.012929739	-0.008189778	-0.020094648	-0.018268878	0.004386941	-0.01883947	-0.026428824	-0.008266998	0.003311711	0.011555245	0.003730778
Gud_536	-0.020843796	3.31E-04	-0.004114701	-0.025157034	-0.002977814	0.006623568	-0.004740501	-0.002796101	0.005737118	-0.007756967	0.008706532	6.64E-04	0.011424245	-0.003723945	0.001822043	0.011835452	0.006162847	0.00546973	-0.010904831	-0.012441379
Gud_537	-0.02126958	-0.004126657	-0.005062923	-0.033844326	-0.019047264	-0.009583176	-0.00467248	0.008487578	0.01006852	0.006518009	-0.002644452	-0.00335564	-0.007958899	-0.00417582	-0.010673375	-0.005568237	-0.002379848	6.67E-04	0.009078833	0.003836442
Gud_538	-0.019939251	-0.002652039	-0.005803006	-0.02081887	-0.007846742	-0.003499403	0.005124268	-0.002699583	6.22E-04	-0.003134328	0.002877111	8.25E-04	0.004963351	-0.002600616	0.011415439	0.011978271	0.013234094	0.006924296	-0.003105658	-0.008157876
Gud_539	-0.022310933	0.001030222	-0.004117854	-0.005920792	-9.70E-05	-0.002323437	2.12E-04	2.69E-04	-0.001513042	-0.003050281	0.002944243	8.11E-04	-0.003542946	0.002337332	0.002220728	0.002671506	0.003956439	0.005279038	1.98E-04	-8.21E-04
Gud_540	-0.012890249	-0.001229525	-0.006342458	-0.03268933	-0.00902452	-0.002993338	0.0038299	0.00138762	0.011340696	-0.007155184	0.006600324	2.11E-04	0.007508296	-4.93E-04	0.018907543	0.011333478	0.016641967	-4.39E-04	-0.012120415	-0.019390494
Gud_541	-0.017314576	-0.002104699	-0.01478013	-0.051267866	-0.01681297	-0.01286481	0.006546401	0.01681464	0.010904053	0.014682639	-0.006961217	-0.01782428	-0.014583126	-0.002655082	-0.002505839	-0.01963388	0.003012748	0.010419398	0.01412849	-0.011967904
Gud_542	-0.013446512	-2.90E-04	-0.008511285	-0.04367674	-0.028287012	-0.012990595	0.005696205	0.023212533	0.010355977	0.020293642	-0.008441605	-0.01930539	-0.018588675	0.004095815	-0.020415617	-0.028718486	-0.004313573	0.008244882	0.016201425	7.57E-04
Gud_543	-0.022242881	-0.002759976	0.002085434	-0.005529806	-0.001865134	-0.003454108	7.08E-04	-0.00191187	-0.003370366	-0.003304352	-2.16E-04	0.00637006	-0.001531326	8.30E-04	-0.008742667	-0.002066773	0.002570835	0.00184941	-0.006216898	-6.96E-04
Gud_546	-0.017677125	-0.001884557	-0.005166397	-0.024937635	-0.014642157	-0.004036847	-3.49E-04	0.005016802	0.006244354	-0.001102827	0.00833786	-0.006680921	-0.00209132	0.002103535	-0.002818724	-0.002560287	0.004105365	9.94E-04	0.006408956	-0.009310147
Gud_548	-0.0228808	-0.003493356	0.003714949	9.25E-04	-0.001435563	-0.001588192	-0.005128883	-0.002787734	0.003189259	-0.003824966	-0.003172045	-7.96E-04	0.002347063	0.002376814	-0.001418621	-6.44E-04	9.73E-05	-0.004010677	-0.00387558	1.73E-04
Gud_549	-0.016787285	-0.004676015	-0.002678359	-0.010926273	-0.008076251	-0.005124461	4.95E-04	0.003374906	-9.99E-04	0.00187711	-0.001768453	-0.004611486	-3.78E-04	0.001569431	3.75E-04	0.003942916	0.004712808	0.005399352	0.005767627	-0.004889791
Gud_550	-0.024747143	-0.002297739	-3.99E-04	0.002205707	-0.002460865	-0.003970717	-5.95E-04	-0.001214999	-0.009664999	-0.002783456	-0.002954123	0.002375645	-0.00694291	-0.00310694	0.003237205	0.002315427	-0.002200872	4.60E-04	-0.003033383	0.005913157
Gud_551	-0.011340098	-0.002814672	-0.002940174	-0.019912787	-0.014688751	-0.010577683	8.48E-04	0.014534466	0.002099652	0.002498453	0.002351385	9.27E-05	-0.005103314	4.81E-04	-0.003705535	-0.009807633	-8.78E-04	0.006793787	0.011863614	-0.004174972
Gud_552	-0.015870765	-0.00110423	-0.003655208	0.001319091	-0.003929999	-0.001284435	-0.00282259	9.25E-04	-0.003790082	-0.001047765	0.001262403	0.002220017	0.009012347	-0.001954986	-0.003102287	-0.001758988	-0.005718547	0.00164837	0.003024416	0.003880274
Gud_533	-0.022807818	0.001349648	3.27E-04	0.002106542	-0.005108313	-7.91E-04	0.005898409	-6.05E-04	-0.006161453	-4.99E-04	-5.31E-04	-4.75E-04	-3.21E-04	-0.002795102	0.008196671	-0.001762775	0.004433621	-0.017784895	0.009236191	-0.01021155
Gud_554	-0.019737497	-0.002222602	-0.002940112	-0.002893355	-0.001449819	-0.002014246	-0.002433499	0.00471331	-5.82E-04	-0.003786157	0.003007253	0.005693127	3.82E-04	-0.002310473	0.005842994	-0.008195608	-0.002901684	0.003562913	-8.02E-04	0.004548041
Gud_555	-0.011950524	-0.00225008	-0.003245994	-0.030507213	-0.014592784	-0.006601948	-0.00896488	0.007328034	0.022902729	-0.009825692	0.018235363	0.010211928	-0.00204559	0.001485662	0.001342983	0.027578413	8.10E-04	0.04000304	-0.049244132	-0.019261759
Gud_556	-0.019338097	-0.002766084	-0.001169048	-9.53E-04	-0.003740538	3.86E-04	-0.002558984	0.002787944	-0.003700869	0.001073116	0.00215616	-0.002464272	0.002879387	-1.24E-04	0.007031047	0.001017063	0.005219062	-3.89E-04	0.001808157	0.001632798
Gud_557	-0.020584678	0.002840045	-0.004358443	7.86E-06	-0.004486466	-0.002285561	-1.10E-04	-0.00390276	-4.91E-05	9.26E-05	0.001689324	4.05E-04	0.006677212	-0.004312222	-0.00280651	0.003945299	0.00633315	0.001248299	0.002441836	-0.002096053
Gud_558	-0.018749706	8.74E-04	-0.004633612	-0.0274029	-0.004920751	2.15E-04	5.21E-04	-0.003437861	0.006728125	-0.003991088	0.003814018	0.001785784	0.005339199	0.001532545	0.007211367	0.007496656	0.007092386	-0.001144212	-0.004673721	-0.011250841
Gud_559	0.05163277	0.016971376	-0.020481067	-0.004879909	-0.009926414	-0.002233387	-0.074250504	-0.035035234	-0.007448098	0.048791762	0.005009064	-0.00478809	-3.04E-04	-0.015791027	-0.006126947	0.00966809	-0.006535435	-7.03E-04	-0.006226271	0.009046247
Gud_560	-0.024229275	3.75E-04	-5.70E-04	-0.011252951	-0.006959369	0.001780116	6.45E-04	-0.001678261	0.002227991	-0.003379497	0.00914107	0.004834153	0.013583387	0.001284709	-8.70E-04	0.002303234	0.005172959	0.003227072	-0.002908033	-0.008266942
Gud_561	-0.023030877	-0.004274964	-9.16E-04	0.003881908	2.83E-04	-7.12E-04	5.51E-04	-0.002017621	-0.006801171	-0.003304513	8.41E-04	0.002521709	0.005860178	-0.003421518	0.005986211	-0.00200894	-2.68E-04	4.29E-05	-0.002129935	-0.003095189
Gud_562	-0.02191897	-0.002192351	-0.008052254	-0.042415842	-0.013655996	-0.00981409	0.003106297	0.015927397	0.004200747	0.014303072	-0.007383603	-0.012801595	-0.02329426	-0.003107851	-0.013760625	-0.023801077	-0.005321847	-0.005323492	0.01028886	0.008233554
Gud_563	-0.01302898	-0.001667792	3.83E-04	-0.013640242	-0.008481463	-0.006149832	-0.002347666	0.003578285	0.003910073	-0.009454248	-0.001183178	0.005102756	-0.002043817	-0.001536778	-0.001158042	0.003185136	0.006210459	7.75E-04	-0.001889273	-0.003413769
Gud_564	-0.008564205	-2.87E-04	-0.00294066	-0.014507772	-0.007537941	0.004282974	-0.008499757	-0.002234245	2.67E-04	0.007137636	0.00218734	0.003671631	-0.007046899	-0.002241922	-0.001194188	0.00955208	0.008216284	0.003352988	-0.007388824	-0.009854032
Gud_565	-0.024755001	-0.002255961	-6.90E-04	-0.004202484	-0.004628386	-5.33E-04	-0.005228045	0.00102685	-0.001682602	-0.003275878	0.005306856	0.005169665	0.008098575	-0.003247877	0.005327588	0.005503209	0.003706918	0.002513834	-7.73E-04	8.27E-04
Gud_566	-0.01377085	-5.53E-04	-0.009890503	-0.042198967	-0.029798493	-0.020162838	0.005640003	0.030783197	0.013574885	0.024377087	-0.007399029	-0.024180798	-0.020632043	0.008157327	-0.016113704	-0.025223978	-0.001589938	0.016308507	0.017664094	0.002977999
Gud_567	-0.021451632	-0.005795501	-0.004969468	-0.030999813	-0.008421625	0.003495332	0.004521319	-0.003973692	0.011031627	-0.0050615	0.012691125	0.004862232	0.013890126	-0.006688906	0.009548343	0.007979373	0.011003844	2.50E-04	-0.01234785	-0.012746731
Gud_568	-0.019110087	3.72E-04	-0.002237078	-0.009324068	-0.004008071	0.00201042	-0.002923977	0.005636555	-2.67E-04	7.39E-04	9.95E-04	-0.001730836	8.42E-04	0.001073523	-0.001876117	0.010269497	-0.003389981	0.009749883	3.67E-06	-0.006063514
Gud_569	-0.026336843	-0.002069818	-0.004800382	-0.006137775	-0.005124157	-4.80E-04	-0.005245961	0.001956494	0.006504469	-0.005855045	0.007915173	0.003801363	0.007286219	-0.003794989	0.007195523	0.006840971	0.004029998	5.15E-04	-0.001099042	0.003976116
Gud_570	-0.02201937	5.03E-04	1.80E-05	0.002574497	-0.003448055	9.32E-04	-0.003484905	9.10E-04	-4.03E-04	0.001590425	0.005323785	0.001124708	0.001174066	0.001573539	-0.003607739	-0.004484396	0.005642284	0.004389689	1.45E-04	0.005261452
Gud_571	-0.01981665	-0.007834528	-0.004064434	-0.02911163	-0.009994267	-0.008280071	0.003810306	0.002068631	0.005075154	-0.001623202	-0.002917123	-0.004153878	4.62E-04	-0.004254953	-0.003812936	0.015646916	1.14E-04	-0.052947212	-0.045056526	0.015827224
Gud_572	-0.02087546	-0.003874048	-0.002716448	-0.025751118	-0.012295704	-0.0029882	-5.34E-04	0.009188468	0.007801933	0.001265264	0.00981679	-0.008615018	0.002153608	0.00270725	0.001482327	-0.00197788	-0.001887177	-0.002333685	6.45E-05	-0.004943598
Gud_573	-0.020875791	8.84E-04	-0.007783371	-0.025662187	-0.002564674	0.00338317	0.004172548	-0.004257088	0.00289155	-3.33E-04	-0.001669969	-0.001620837	0.001761727	0.003635745	8.32E-04	-0.001712352	7.78E-04	-0.007072714	-0.005485496	0.004576515
Gud_574	-0.018274546	-0.003147835	-0.006336221	-0.04895553	-0.026056865	-0.022552108	-0.004084906	0.015857587	0.010893365	0.023407975	-0.013124908	-3.38E-04	-0.007039038	-0.001507637	-0.017348561	-0.00943726	-0.021003587	-0.059215404	-0.03627073	0.027585343
Gud_575	-0.02066144	-0.001024289	8.18E-04	-0.002937943	0.002604561	-7.18E-05	0.001408628	-0.001237704	-9.32E-04	0.001972808	0.001162623	0.001111044	-8.72E-04	-5.19E-04	0.00590023	-0.003177182	-0.003835305	1.60E-04	-0.002037243	0.002464012
Sim_576	0.042893805	0.005662772	-0.005216632	0.005522432	-0.010989558	-0.002018999	-0.001652727	0.002043714	-3.38E-05	-0.011402825	0.005367818	-0.002656898	0.006192206	0.01014899	-0.009007366	0.002302879	0.009146816	-8.49E-04	0.027145544	-0.025196858
Gud_577	-0.017746747	-4.08E-04	0.003708277	0.00358602	8.81E-04	-8.73E-04	-0.00318991	0.003626668	-0.001843112	-0.002299052	0.001863708	0.001424509	0.001434012	-0.004806754	0.006333635	-0.002286662	0.003211993	0.001370073	-0.001017559	0.003179459
Gud_578	0.07477678	0.004683449	-0.001278796	0.005506531	-0.017005412	-0.00468642	-0.011943847	0.003558192	0.004261322	-0.019888578	0.013764731	-0.013002684	0.01598961	0.017190542	-0.014288307	-0.014810951	0.018322112	0.005610262	0.044188537	-0.047753833
Gud_579	-0.017301593	-6.62E-04	-0.002077208	-0.005026741	-0.003479748	-0.004862335	1.80E-04	-0.003984042	9.27E-04	-0.010106028	-9.56E-04	0.005509305	-0.00147404	-0.008395877	6.61E-04	7.89E-04	0.003200246	0.003166581	-0.001995686	-0.004777258
Gud_580	-0.02137239	-7.26E-04	-0.002696258	-7.83E-05	-0.00362784	5.21E-04	0.002004249	-8.43E-04	0.002560677	-0.002588734	-0.002098133	0.004784418	-1.20E-04	0.010075201	6.54E-04	8.20E-04	-0.002545962	-6.93E-04	-2.90E-04	-0.002946958
Gud_581	-0.025199758	0.001119655	-0.003286436	0.012022006	0.009718135	1.85E-04	-0.007490897	0.003346955	-8.31E-04	0.018059283	-0.009347754	0.018659413	0.003625698	0.036267295	0.007755764	-0.009811611	-0.005427488	-0.007683884	0.00462239	0.038172428
Gud_582	-0.02022634	-0.001238645	-0.001196943	-0.011426977	-0.013474336	-0.002922176	-0.00195104	0.00144013	0.002231677	0.001712676	-0.00239285	-0.001197305	-0.00543215	-3.46E-04	-9.85E-04	1.96E-04	0.005247978	0.004738994	5.94E-04	-0.001651183
Gud_583	-0.015220019	0.004030199	-0.002724777	-0.00281462	-8.28E-04	0.007395604	-0.014797147	0.010380409	-0.014612866	0.006096849	0.011499869	-0.024571804	0.001111526	0.014504639	0.008450312	8.52E-04	-0.004586012	-0.004824307	0.028396659	-0.015848996
Gud_584	0.055771317	0.008082881	-0.03294261	-0.048493255	0.039945867	0.027803773	0.014456854	-0.028204313	-0.013296215	-0.007342323	0.006397619	0.006733255	-0.008482896	0.005562645	-0.006155438	-0.012611322	0.003580219	0.021710666	-0.001709128	0.004445654
Gud_585	-0.020287057	-0.013093343	-0.00317994	-0.02209946	-0.01131946	-0.004427762	0.001468783	-8.21E-04	0.008088199	-0.003421952	0.003306535	2.68E-04	-3.79E-06	-0.003068361	-0.005735936	0.018592272	0.007688061	-0.04466264	-0.045270868	0.014858108
Gud_586	-0.021088686	-0.002286154	-1.34E-04	-0.004818649	-0.005515309	-0.001632645	-0.002283489	0.00188251	-0.001265314	-0.006971882	8.19E-04	0.012546169	-0.002264538	-3.94E-04	0.004800268	0.001245876	9.85E-04	-2.74E-04	-0.001633384	0.003558368
Gud_587	-0.023219813	-0.002765901	-0.004687586	-0.013493393	-0.001492117	0.004883193	0.002573063	-0.003007375	0.005181958	0.001844341	0.003960932	0.003138783	0.006463908	-0.001505742	0.002368988	0.001931571	0.001803964	0.002454772	-0.001551354	-0.001845523
Gud_588	-0.016573792	6.45E-05	-0.007974431	-0.031757135	-0.013951105	-0.004955201	-0.004373967	0.008412875	-0.00187361	-0.013249045	0.010490945	0.014615969	0.027326314	-0.006232156	0.01434594	0.029312398	0.01736576	0.027476663	-0.016741112	-0.003539286
Gud_589	-0.019946536	2.47E-04	-0.001656453	-0.019814271	-0.011358184	-0.007646801	-0.001751099	0.00739652	0.006702344	0.006675895	2.07E-05	0.001344241	0.003686372	0.002379993	-0.003231777	0.004497341	-0.009380125	-0.024745295	-0.026140746	0.011018252
Gud_590	-0.01960959	-7.78E-04	-0.006849754	-0.01270208	0.002442529	0.001850909	0.001332299	0.001010347	-8.94E-04	-0.001241752	4.92E-04	-0.003795368	0.004018247	9.85E-05	-8.73E-05	0.004008627	-0.001702199	-0.002867109	-4.43E-04	0.001964159
Sim_591	0.12506454	0.031092571	-0.043303598	0.038699366	-0.08487606	0.086941764	0.055191893	-1.83E-04	0.005795859	0.039722063	0.004204658	0.007699944	-0.016920751	-0.018042773	0.014322742	0.029108081	-0.00960245	0.005937859	-0.008396062	0.031774733
Gud_593	-0.020299822	-8.91E-04	0.003334765	0.007740175	0.001560372	-3.87E-04	-0.001574532	-6.53E-04	2.68E-04	-0.001898892	-1.42E-04	0.024558678	-0.012284128	-0.007456774	0.027872851	-0.028276565	-0.02735938	0.016948849	-0.013226653	-0.03407698
Gud_594	-0.006656067	-7.95E-04	0.004661527	0.006522609	-0.003534805	0.001771161	-3.55E-04	-0.005341081	-0.004238082	-0.002847144	0.001668378	-0.015992379	0.008658851	-0.009142028	0.010115502	0.003752907	0.009376157	0.001351062	0.008237768	-0.011600369
Gud_595	-0.016588822	-0.006034438	1.92E-05	0.00332455	0.004397917	-0.008654965	-6.22E-04	0.001738425	-0.003350813	0.004355733	-0.003667917	0.002607355	0.00934825	-8.13E-04	0.007094637	0.008334693	-0.007433298	0.004243653	0.00178403	0.010104286
Gud_596	-0.024632387	-0.001577623	-0.002504273	-0.001704926	-0.002499496	-0.002080444	0.009142334	-8.60E-04	2.28E-04	-0.005334144	-9.97E-04	-2.40E-04	0.003592212	-0.012377067	-0.003801187	8.16E-04	0.005023942	-0.00629905	7.02E-04	0.007302469
Gud_597	-0.02425693	6.80E-04	0.00687226	0.018407563	0.004993709	0.003655745	0.004726752	0.010957729	-0.032105338	0.010417314	-0.09779912	-0.045797728	-0.029808847	-0.050417487	-0.01886042	-0.007887052	0.03713149	-0.001877884	-0.049210433	0.006865224
Gud_598	-0.021750955	0.001464419	-0.003523502	0.005733286	-9.83E-04	0.005940401	-6.37E-04	-0.001897387	-0.003790594	-0.00261323	-0.001249043	-9.74E-04	0.007661914	-0.006177795	-0.00522271	-0.002775181	-0.00510229	0.002170293	-3.08E-04	-0.004776578
Gud_599	-0.025336502	-0.003705599	0.007570952	0.013049243	0.004872247	0.003890562	-0.003163816	-6.37E-04	-0.015187424	-0.013656285	-0.022972373	0.021191202	-0.024060486	-0.016234074	-0.028050886	0.031814978	0.017100425	-0.016857931	0.006177494	-0.015963888
Gud_600	-0.022389727	-0.003069962	-7.19E-04	0.004576237	5.17E-04	0.00413572	0.002696792	-0.004248603	-0.004301018	-1.87E-04	0.002782563	0.001142854	0.004451159	-0.002202689	0.010984852	-0.003310354	-0.00625619	0.002616449	-6.22E-04	0.010106461
Gud_601	-0.024290368	4.14E-05	0.0049232	0.011956011	0.013432773	0.001608744	7.48E-04	0.004714271	0.01501176	0.012451054	-0.006115845	0.007507643	-0.015069575	0.04031163	0.009603986	-1.64E-04	0.005093562	-0.007526155	0.00453446	0.012070028
Gud_602	-0.023163768	-7.47E-04	0.001769093	0.013148985	0.007566602	0.003308362	-8.11E-04	-8.17E-04	-0.012649016	-0.003575674	-0.028653301	0.010810404	-0.011119847	-0.013947997	-0.015647255	0.011176699	0.002732788	0.002612578	-0.00500167	0.004429654
Gud_603	-0.02245246	0.001776093	-0.00127807	3.67E-04	0.003916312	-0.003889021	0.003532735	9.53E-04	-0.003907118	-0.002939889	0.001666845	0.006576678	0.01040431	-0.002690288	0.005621936	0.007556628	-0.00547582	-0.001112991	-0.001846107	0.003374307
Gud_604	-0.021935428	2.73E-04	6.65E-04	0.007487148	-3.43E-04	-0.002513193	0.002852	-0.002244036	-0.004838774	5.55E-04	-0.011353069	0.021194771	-0.01323444	-0.015034963	0.028194679	-0.032466456	-0.033338368	0.018622406	-0.022533828	-0.029384341
Gud_605	-0.022809394	6.95E-04	0.001621129	0.004867051	0.001776915	0.003908474	0.001567614	-2.85E-04	-9.01E-04	-0.003786519	0.006870806	0.010756232	-0.002647206	-0.006844919	0.009254075	-0.011404775	-0.01541689	9.49E-04	-0.009355961	0.01279922
Gud_606	-0.02479916	-0.007036866	0.004307926	0.017044716	0.008235233	-5.65E-04	0.003101004	-0.009705593	0.008642694	-0.012868562	0.025010275	0.018648826	-0.004692417	-0.027288597	-0.010869363	-0.037505485	0.005949654	-0.011743415	0.011435498	0.00344768
Gud_607	-0.02204836	-0.001147926	0.004893038	0.005099968	0.012628185	0.003362905	-0.00592508	0.003335909	0.009449679	0.00344194	0.002622608	0.001246836	-0.014006279	0.021329757	0.00457046	0.015537544	0.005117796	0.013345203	-3.36E-04	0.001426447
Gud_608	-0.023481429	0.001130639	0.001145043	0.005670173	0.002017708	0.007230489	-9.61E-04	8.32E-04	-0.008052371	-0.004695027	0.013370456	-0.002199335	0.004890344	2.41E-04	0.006603138	-0.003401452	-0.018581359	0.004685547	-3.70E-04	0.004367044
Gud_609	-0.022987602	2.89E-04	-0.002717227	0.007429458	0.001647225	0.005148703	0.00522453	-0.004481629	-0.005384878	-0.002053236	-0.009783784	-0.010226359	0.015245632	-0.006104332	0.009927008	0.008781776	0.002225447	-0.008626882	-0.00168351	-0.003377933
Gud_610	-0.005206213	-0.00139613	-0.003014759	0.010959533	-0.003079547	-0.002516489	0.008460535	-0.017026152	0.00343928	-0.003635346	-0.020553555	-0.045588937	0.034488726	-0.003824769	0.012051484	-0.010900516	0.014704567	0.014405991	0.008264231	-0.004905453
Gud_611	-0.022607584	-3.55E-04	0.008157318	0.011355137	0.003224971	0.00805108	-0.001748894	0.035136122	-0.08896077	0.007137267	0.06808496	-0.04572302	-0.005186285	0.021920405	-0.010615525	-0.003911905	-0.009790966	-0.003291908	-0.006856428	-0.011971222
Gud_612	-0.023193521	-1.75E-04	7.90E-04	0.007548281	0.008618937	0.003078545	-0.003210215	0.001592499	0.003775468	0.008406075	-0.009564566	0.003191681	-0.004748201	0.014090047	0.008895889	0.010835826	0.003073494	-9.81E-04	0.001866145	0.002482812
Gud_613	-0.024281051	-3.92E-04	0.001927598	0.01353539	0.004467975	-0.010041243	0.016417105	-0.002388399	-0.019966504	0.008461159	-0.025747497	0.026359491	-0.026743954	-0.013254821	0.013381287	-0.025775509	-0.025785144	0.002602245	-0.02039329	-0.03919323
Gud_614	-0.021591159	0.001906159	0.005823125	0.006247365	5.63E-04	-8.13E-05	-0.004041918	0.002320941	-0.004649259	0.003693412	-0.003579458	-0.002698218	0.004499537	0.006701394	2.26E-04	-0.004365991	-0.003166056	-1.02E-04	0.014154281	0.012872688
Gud_615	-0.01893632	-0.001073608	-0.002393519	0.002084026	0.00327312	0.004803936	5.38E-04	-0.001894697	-0.003761227	-0.004399656	0.001979584	0.004816022	0.002190741	-0.001329354	8.55E-04	0.007544457	0.005234155	0.003313713	-0.001810685	-0.001808047
Gud_616	-0.021596415	3.53E-04	-0.003448129	0.006307299	-4.03E-04	-0.004337302	-0.005015027	0.002043449	0.001021216	-0.020215183	-0.001766069	-0.00396723	-0.002784554	0.004169488	0.006965825	0.007405943	-0.006229019	0.001841141	0.008479008	0.015807262
Gud_617	-0.020334322	9.82E-05	7.98E-04	-0.001138995	0.001424958	-0.002831323	-0.004406923	0.00214073	2.26E-04	4.72E-04	0.005454388	-0.00532577	0.008150171	0.002112548	0.006262234	0.001039248	-0.011093373	0.002970516	6.49E-04	0.001258598
Gud_618	-0.019596677	-0.00157772	-0.003231765	0.009069541	0.001531022	-0.002241743	6.58E-04	0.003507062	-0.004398267	0.002625714	-0.006010218	6.77E-04	0.012061238	0.002331491	0.008897645	0.007586399	-0.007846084	-0.005364704	-0.003059551	0.011789353
Gud_619	-0.020644344	6.86E-04	-0.001047553	0.002982908	0.00503366	0.003836733	0.002410527	-0.005184863	0.008760925	-4.67E-04	-0.002282608	0.004390422	-0.003102155	0.011171217	-0.01163176	0.004957708	-0.002540488	0.013175801	0.004841681	0.004875935
Gud_620	-0.020193355	6.89E-04	-0.003645363	0.009687723	0.004062792	0.001638854	0.005442129	8.39E-04	-8.08E-04	-0.00690861	9.48E-04	0.017132252	-0.011977587	-0.011754263	0.014095147	-0.00996624	-0.017319797	0.005370604	-0.007846666	-0.015409246
Gud_621	-0.019668449	0.002677719	8.01E-05	0.00372096	-9.78E-04	0.004885898	1.69E-04	0.002071187	-5.41E-04	-0.007912419	0.004042107	6.22E-04	0.005631907	-0.007685632	0.007680323	0.003455255	-0.007463418	0.006794545	0.004294466	0.00861595
Gud_622	-0.02565428	-0.001222478	0.002235979	0.002958367	-8.43E-06	0.001735375	0.006305927	-0.003932256	-0.003987787	0.002100492	1.42E-04	0.008074294	0.00382314	0.002477409	-0.007705779	-0.009889789	-0.019406728	-0.00435436	0.009383558	-0.003624869
Sim_623	0.05195791	0.023776338	0.07601427	-0.009193048	0.001916139	0.011108305	0.001234203	0.010598737	0.003280222	-0.012368571	-0.012570469	-1.71E-04	0.00977089	-0.010425286	0.006279203	0.005077954	0.00137634	0.001305987	0.006812984	-0.001534767
Sim_624	0.07268833	0.032188307	0.08441829	-0.021334302	0.005136969	0.013158485	0.004335521	-0.002721423	0.009221891	0.009438658	2.36E-04	-0.001059844	0.014956775	-0.006885955	0.001793094	-0.00939672	0.014514023	0.004815036	0.013587192	-0.010898287
Gud_625	-0.024908315	2.62E-04	7.61E-04	0.010552171	0.003126898	0.002357566	0.001441332	-0.009654713	0.002054015	-3.50E-05	-0.002204728	-0.013490326	0.00563967	0.002602546	-0.002503167	-0.007860201	-0.003260164	6.24E-04	-0.010966523	4.42E-04
Gud_626	-0.020597745	-0.001635982	-9.41E-04	0.006762334	0.004626134	-0.002042042	3.25E-05	-6.85E-04	-0.008437863	0.002076472	-0.001236307	0.004301878	0.005036597	-0.00264188	-1.55E-04	0.004161245	-0.007108609	-0.00252789	-5.15E-04	0.013992656
Gud_627	-0.018123971	-0.003348758	0.001312228	0.002687772	-0.005293044	-0.001400505	0.002360603	-0.002035306	-0.011092315	-0.002441542	-0.017924301	0.004029743	-0.008646578	-0.001673742	-0.011003909	0.014073647	0.001093699	0.001260831	-0.005529826	-0.004270145
Sim_628	0.13373253	-0.13228613	0.015061795	0.006652918	0.005219157	0.005475087	-0.004765645	-0.01039611	-0.008120608	0.005236657	0.004052254	0.010686801	-0.004764902	-7.64E-04	0.008973896	-0.0088787	-1.76E-04	0.008997901	3.20E-05	0.011765888
Gud_629	-0.024314256	-6.72E-04	-0.002034389	0.009933407	-0.003389811	0.002992456	0.003315317	-0.002911625	-7.85E-04	-0.004758869	0.00566471	0.005695611	-0.009062633	-0.007714052	0.0083039	-0.009508103	-0.004547644	0.00417212	-0.014318888	0.012345695
Gud_630	-0.02117985	-7.32E-04	-0.003103979	0.014342844	0.011376204	0.004543417	0.003574886	-0.00663724	0.027292503	0.008712959	0.001835354	-0.003410478	-0.009824021	0.013224972	-0.006967845	0.004152202	-0.006912752	-0.008747092	-0.005309659	0.006353338
Gud_631	-0.02660819	-0.001034562	0.002238926	0.027038468	0.019347599	0.017803729	0.002832083	-0.035878967	0.060210686	0.00683035	0.011855398	-0.04239968	0.008180909	0.032318242	-0.08905318	0.008597471	-0.087278046	0.009367528	-0.036016785	-0.024286386
Gud_632	-0.022491774	8.04E-04	-0.006401383	0.009281484	0.017928867	-0.008813163	-0.001403251	0.022381619	0.016080067	0.028845621	0.009733775	-9.72E-04	-0.02971971	0.02877008	0.021052746	0.009395693	0.030865094	-0.0217514	1.11E-04	-0.005460842
Gud_633	-0.02599477	-0.002500525	0.001155813	0.007393993	0.001137891	6.37E-04	0.002909246	0.001290419	-0.012860573	-0.002514846	-0.016359152	0.005081437	-0.012164924	-0.004069498	-0.005702814	0.006666929	0.002584375	-0.001445592	-0.007431272	-0.00341079
Sim_635	0.06300202	0.029065786	0.11447789	-0.026026802	0.008678138	0.015622854	0.005450292	-0.004838918	-0.004651079	0.015344052	7.98E-04	0.001071733	0.004877014	-0.019455045	0.002147413	-0.007605862	-0.018173205	2.90E-04	-0.009235978	0.033462435
Gud_636	-0.019068878	1.00E-03	0.001836352	0.006360824	8.92E-05	-0.008360579	-0.00578462	-0.003174503	-0.012263345	-0.007236006	-0.011874668	-7.44E-04	0.005389414	-0.007827804	0.009381509	0.004754126	0.006584149	-0.005327145	0.003904554	0.007617301
Gud_637	-0.018752748	-0.001533253	-4.92E-04	0.005286644	0.004757041	0.00619412	-6.50E-05	-0.004971909	0.007198687	-6.84E-04	0.007577124	0.013451769	3.57E-04	-0.004056747	0.002174794	-0.003066728	0.009818926	-0.001707616	0.004456393	0.002914226
Gud_638	-0.016324572	-3.75E-04	-0.003225687	7.22E-04	0.002914438	0.004686411	-0.012003295	0.005833759	-0.007265181	0.008235248	-4.69E-04	-0.010116745	-0.003165313	0.010578162	0.00744393	0.009333281	2.61E-04	-0.008943716	0.026997762	-0.008377136
Gud_639	-0.02219644	-6.85E-04	0.002453552	0.003955167	0.002013287	-0.001425672	0.003962664	0.005276823	-0.003963396	-0.004051284	-0.004499344	0.014803859	2.25E-04	-0.009341128	2.03E-04	9.15E-04	-0.010269593	0.005840059	0.010309868	0.024441306
Gud_640	-0.023125846	0.001882266	-0.002692975	-0.002403265	9.65E-04	-5.27E-04	0.001584633	0.001416068	6.77E-04	-0.007828563	-0.001400966	0.001860278	-0.002968797	-0.004388655	0.002177258	0.003101721	0.00672274	-0.00454065	0.001243985	0.005417695
Gud_641	-0.024328891	-0.002475089	0.00507604	0.019001935	0.020296106	0.009676197	6.27E-05	-0.012489467	0.03538943	0.02102573	0.009518704	-0.004827283	-0.033679236	0.039719723	-9.41E-06	0.007154111	0.021795318	-0.012411834	-0.007667803	-0.005110105
Gud_642	-0.022091864	6.36E-04	-0.001471209	0.00971264	0.001832102	-0.001492691	-2.89E-05	-9.58E-04	-0.00355141	5.01E-04	-0.001260932	-0.001149263	-0.001713912	-0.006342045	0.004943411	-0.001640532	-0.004499009	-1.10E-04	0.008617382	-0.003363996
Gud_643	-0.01981429	0.003145091	-3.49E-04	0.007214877	-2.34E-04	9.39E-04	-0.003563957	-0.002587026	-0.004145297	-0.002731375	-0.005438112	0.003591702	5.39E-04	0.002806143	-0.005557584	0.004982851	-0.001080098	0.009443704	0.004331872	0.004292216
Gud_644	-0.020572653	0.00115485	-0.003142012	0.009093855	0.005638307	3.37E-04	0.002209371	-0.007212752	0.006078403	-8.70E-04	0.003253501	-0.01458758	0.011313411	-0.012898688	-0.001577808	-0.009410837	0.006567739	0.003632169	-0.001051832	-0.005181013
Gud_645	-0.019303534	-0.001770957	0.001207314	0.005429899	3.72E-04	-0.003803715	6.23E-05	-8.97E-04	-0.009422445	0.001201433	0.001474142	0.021592818	-0.01340087	-0.013882124	0.02604751	-0.03078744	-0.030056527	0.018207086	-0.018798677	-0.03758351
Gud_646	-0.01989202	0.002959208	0.001671922	0.008538228	0.006928894	-7.51E-04	-0.002155492	0.004226699	0.003333103	-0.00445972	-0.008583448	0.007728307	0.0063732	0.02842807	0.007732021	0.002618789	0.002883513	-0.010131952	0.007219309	0.032393705
Gud_647	-0.021983624	-0.004562134	0.001503818	0.001438974	0.001701627	-0.004417326	-0.003023713	-0.002795415	0.003563304	0.001334962	-0.001076322	0.008453521	-0.003203501	-0.002804524	0.001676899	-0.005105311	-0.005496963	-0.003889346	-0.006432742	-0.004477222
Gud_648	-0.02301414	-9.50E-04	0.004704051	0.002881834	0.002067099	-0.003470468	0.002900903	0.001700251	1.96E-04	-9.13E-04	-6.15E-04	-0.001710073	0.005474585	0.002841652	0.004322144	0.00543596	-0.005050052	-0.001636478	0.001493484	0.001340805
Gud_649	-0.021757105	-0.001014256	0.001256427	0.006467394	0.002491279	5.39E-04	0.005764126	-4.23E-04	0.001012957	-0.004507485	-0.002085214	0.024112534	-0.01197617	-0.018261828	0.020662058	-0.03711822	-0.02597798	0.014288245	-0.020010708	-0.027699564
Gud_650	-0.005522243	7.59E-04	7.33E-05	0.013083693	-0.005457529	0.0061735	0.006281158	-0.0216518	-0.001489196	0.001983531	-0.017619029	-0.060338784	0.04653853	-0.004993514	0.02120744	-0.015559377	0.024724301	0.011829964	0.007523472	-0.011175801
Gud_651	-0.022290915	8.66E-04	0.009120044	0.028149705	0.014923732	0.015169779	0.004728529	-0.023279509	0.013480398	0.001285488	-0.026719404	-0.02169364	-0.006679423	0.012583693	-0.07506051	0.01188396	-0.07022962	0.002526013	-0.029762313	-0.03240497
Gud_652	-0.02332408	-0.002026746	0.001330308	0.005886444	9.83E-04	-3.75E-04	0.003762135	-3.25E-04	-0.004397012	-9.60E-04	0.005205053	0.00689888	0.003062193	-0.004872351	-5.23E-04	0.005880165	-0.002593442	-0.007220913	0.01099469	0.011510717
Gud_653	-0.023164418	-6.20E-04	0.001098488	0.010896758	0.003457076	-0.010368695	0.007909652	-0.008731915	-0.001821505	4.53E-04	-0.002262159	0.006261056	7.53E-04	-0.002167836	0.005435778	-0.006127038	-0.006755018	0.007700055	0.001318778	8.38E-04
Sim_654	0.13458848	-0.13206178	0.014227941	0.006507261	-0.004270362	0.004980393	-0.002357083	-0.010048988	-8.84E-05	-0.004804502	0.002784686	0.005827627	0.001727989	-7.90E-04	0.005466976	-0.003467078	-0.001825521	-0.001969039	0.003459829	0.004824259
Sim_655	0.042871565	0.010064856	-0.001100241	0.001500992	-0.017151853	-0.003648142	2.63E-04	0.004204582	-6.86E-04	0.001871394	-0.002442105	0.003599493	0.015607188	0.005579971	0.007399217	-9.85E-04	0.006015333	0.01025128	0.015809258	-0.016681952
Gud_656	-0.020881386	8.94E-04	-4.75E-04	0.007673966	5.36E-04	-0.004859997	0.00430516	0.002341005	-0.005309719	0.004773669	-0.006526247	0.030226655	-0.009536061	-0.007103695	0.018058034	-0.03380885	-0.035815425	0.002972476	-0.007140875	-0.032514427
Gud_657	-0.02339416	-0.001987703	0.003440582	0.006987379	0.001193007	-0.001617153	0.002264745	0.001876884	-0.00536593	-0.007761898	-0.012290102	0.014728225	-0.001495538	-0.016817147	4.72E-04	9.47E-04	-0.012192827	0.001141625	0.027200721	0.021924105
Gud_658	-0.020298084	-0.00105815	-0.004692327	0.011374514	0.022905935	-0.009036892	0.002174872	0.020821657	0.022807151	0.026729226	0.008669912	-0.004669283	-0.02265414	0.030554347	0.015075645	0.011626952	0.028108418	-0.025230665	-0.002334061	-0.007422398
Sim_659	0.12718584	0.029650249	-0.03580559	1.35E-04	0.07207315	0.010033734	0.018498871	0.05030516	0.019636732	0.0016929	0.018295402	-0.004907955	-0.012278813	-0.036837652	-6.44E-04	0.018463204	-0.004884268	0.003813407	-0.001871601	0.004680921
Sim_661	0.1347538	-0.13536465	0.012835368	0.003542878	0.006875638	0.01060086	7.02E-04	-0.004804034	-0.00336054	0.004809205	-5.37E-04	0.005047479	-0.001407641	-0.0050302	-0.003340364	-0.002679318	-0.007183144	0.003532043	-0.004257727	0.003524629
Gud_662	-0.023475628	5.00E-04	9.13E-04	-2.82E-04	-0.00316256	-8.00E-04	0.001062915	0.002037299	-0.001380652	0.002107286	2.18E-05	-0.002888679	0.010502901	-0.002644158	0.001480265	0.001676962	0.004680633	-0.003347163	0.001110958	0.003585093
Gud_667	-0.024805255	3.42E-04	-0.002421012	0.02425979	0.024206264	-9.04E-04	-8.89E-05	0.009286402	0.04509655	0.03202178	0.018582972	-0.010120754	-0.02273358	0.048699763	6.56E-05	-0.002785272	0.032074675	-0.023434065	-0.009848954	-0.004818064
Gud_668	-0.024170296	-0.002419079	0.006744862	0.015648311	0.017520085	0.0014028	-1.39E-04	-0.002005356	0.010963856	0.025400883	-0.009852844	0.002687476	-0.027759383	0.04281138	0.024645397	0.01158459	0.019258738	-0.00791745	-0.002308421	-0.006431216
Gud_669	-0.023167547	-0.004055284	-2.77E-04	0.001531262	0.001856611	-0.001086125	0.001263527	-0.001278308	-7.57E-04	0.001660481	-0.002281475	0.009258328	-0.004840826	-2.72E-04	-0.006427898	-0.003213109	-0.01658062	-0.001844232	5.71E-04	0.001893025
Gud_671	-0.022594381	2.72E-04	0.005328163	0.016506119	0.017334837	0.006125397	0.00597673	-0.007101753	0.032465868	0.018700441	0.005138405	-0.005975242	-0.02813609	0.038825046	0.005497082	0.004759302	0.023984471	-0.012715695	-0.010981166	-0.01206046
Sim_672	0.12665595	0.044848304	-0.06989787	-0.10047506	0.10658264	0.062147178	0.06397207	-0.060808945	-0.03235006	-0.032578684	-0.020377232	0.00254054	-0.009412396	0.028908392	0.008475783	-0.025996689	0.007022316	-0.0115659	0.002436715	0.021111323
Gud_673	-0.021949548	-5.04E-04	-1.81E-04	0.012052146	-2.32E-04	-0.003316808	0.006717508	0.005667463	-0.013753144	0.010562526	-0.06600824	-0.053073257	0.005151881	-0.038110986	0.010399556	-0.015346738	0.02063587	0.004638299	-0.034456838	0.018556792
Gud_674	-0.020312866	-0.001826992	0.003116018	0.011056287	0.005346213	0.005453333	-8.84E-04	0.002880623	-0.010775151	0.002164258	-8.30E-04	0.008002754	0.012846485	0.00730571	0.002406958	-0.001858005	0.001706023	0.001295927	0.005006846	0.011041727
Gud_675	-0.023034262	-0.001766823	0.002738432	0.012983254	0.005938947	0.002506391	0.004559097	-0.012130988	0.0216947	0.005201711	0.005436052	-0.007734742	-0.010435998	5.08E-05	-0.013566379	-0.008067361	0.005467694	-0.008538452	-0.020147264	0.012239981
Gud_676	-0.023335924	-0.001648823	0.001698782	0.012041548	0.001205675	-0.002301603	0.004874496	0.002229427	-0.015215357	0.014049401	-0.061570205	-0.04789981	0.00527789	-0.034487803	0.006823866	-0.016951824	0.017281927	0.005478608	-0.032763828	0.021398962
Gud_677	-0.019084979	9.86E-04	0.00181508	0.006365247	1.21E-04	-0.008366616	-0.005782579	-0.003206686	-0.01226766	-0.007247357	-0.011821245	-7.32E-04	0.005380269	-0.007754886	0.009376986	0.004789083	0.006549583	-0.005390096	0.003917273	0.007578952
Gud_678	0.1266509	0.04483751	-0.06990372	-0.100464195	0.106587306	0.06214107	0.06396207	-0.060806155	-0.03235201	-0.032577943	-0.020373981	0.002540979	-0.009413014	0.02892027	0.008483269	-0.025994506	0.007030741	-0.011561425	0.002413927	0.021105122
Gud_679	-0.016159559	-0.005267989	-5.73E-04	0.004320762	-5.99E-04	-0.002502881	-0.001173049	-0.003730123	0.0073746	5.79E-04	-0.001292299	-0.001475128	0.001669893	-0.002791881	-0.001803783	0.001134906	-0.006287288	-6.34E-04	0.003008014	0.001992058
Gud_680	0.001401459	0.008396325	-0.005041201	-0.001673815	-0.011915823	0.00356144	0.00295574	0.002015269	-8.23E-05	-0.003337411	0.003013981	0.002731547	0.005566777	0.003420621	6.69E-04	-0.001033127	0.006944404	0.010069802	0.008220915	-0.006700386
Gud_681	-0.018089676	0.002174148	-0.005099098	-0.005407929	3.62E-04	-5.88E-04	-1.43E-04	-0.003372357	-0.001889471	-0.007047298	5.18E-04	8.78E-04	-0.001080781	-0.005987774	0.009765175	0.007220484	-0.001468862	-0.005689058	0.002227416	-5.84E-04
Gud_682	-0.021343203	9.29E-04	-0.002363281	0.002156468	-0.00332561	7.34E-05	0.005589054	-0.002702571	-0.001042611	-0.001237531	0.001028194	-5.69E-04	0.002224009	-6.99E-04	0.002210865	-0.004546793	0.006226982	-0.008222136	0.005764872	-0.006210954
Gud_683	-0.019931713	-0.003860219	-1.69E-04	-9.20E-04	-0.005176822	0.003351437	0.00177345	3.19E-04	-9.78E-04	-0.001296307	0.002909437	-0.00217064	8.98E-04	0.005793375	0.005674253	0.003117231	9.99E-04	0.001529546	0.005045679	-0.00451246
Gud_684	-0.017314551	-0.005236736	9.05E-04	-0.029524714	-0.011619391	-0.008723581	-0.007028207	4.85E-04	0.014619953	-0.009499996	0.01782625	0.008354513	0.012747426	-0.006952378	0.009616155	0.018782215	0.006104473	0.027312359	-0.03566403	-0.019570375
Gud_686	-0.023250919	-0.007989847	-0.006963234	-0.021753605	-0.005904886	-0.00173792	-0.00344924	-0.002504622	-0.011540943	-0.004661578	0.004293208	0.003181344	0.009036779	0.002101285	0.004244969	0.002405918	-0.007210821	0.004778798	0.001116222	-0.005982373
Gud_687	-8.97E-04	0.002160232	-8.31E-04	-0.005719353	-0.011858506	-0.006532297	8.11E-04	-0.003045975	0.01086402	-0.011996076	0.004521516	-0.004252376	0.002522007	0.004081092	0.005369633	0.003595702	0.005217433	0.017633796	-0.012499891	-0.014395802
Gud_688	-0.021691011	0.002946909	-0.003940553	-0.01197872	-0.002758546	-0.003330339	0.005833137	0.002091415	0.005261913	-0.002731273	0.001681412	6.43E-04	-0.005157113	-0.00171326	0.004078591	9.08E-04	-3.87E-04	-0.008407242	-0.001197765	-0.002833766
Gud_689	-0.02045905	-0.003913918	-0.007644724	-0.0497209	-0.019446699	-0.017307386	0.003196393	0.021596806	0.010778202	0.019381283	-0.007398066	-0.017636193	-0.028050845	0.004990887	-0.018427566	-0.02955942	-0.006613639	0.005679507	0.013062884	0.00217095
Gud_690	-0.023400033	-0.003325643	0.004802547	0.010255668	0.00420702	0.001847403	-0.006362026	-0.004622159	0.010857604	-0.002962499	0.0055662	9.20E-04	-0.007370591	0.009950054	0.002126768	0.008726476	0.01132219	0.020579066	0.002024058	0.006073641
Gud_692	-0.025676481	-0.002026574	-0.003287163	-0.011424885	-0.00912708	-4.98E-04	-7.14E-04	-0.001446791	-0.001999934	-0.00215985	0.009278254	-0.002631174	0.002544646	0.003212555	0.002848289	0.009876143	0.00477999	0.003927655	-0.008860925	-0.002258465
Gud_693	-0.019788649	-7.66E-04	-0.004145281	-0.021626558	-0.01440811	-0.016755832	-0.006670865	0.008615267	0.011070793	0.01207641	-0.001987551	0.004233555	0.00110722	-0.001967259	-0.010004404	0.00125026	-0.011906327	-0.039210554	-0.03771712	0.015605557
Gud_694	-0.01757004	-0.00419901	-0.008107041	-0.024349654	-0.01192975	-4.64E-04	0.001864843	0.001342835	0.008141799	-0.001105593	0.00756041	-0.00200131	0.005449138	-0.002917737	0.003563427	0.002888501	0.004433401	0.0058259	-0.005422458	-0.003611371
Gud_695	-0.024063237	-0.00216162	-0.005250963	-0.014018802	-0.009764742	-0.00279688	-1.69E-04	0.003547028	0.012505302	-0.002896374	0.007972831	-0.001547019	0.003846513	-0.001500765	0.004785677	0.011507467	0.007025631	0.012862776	-0.003832957	-0.004643008
Gud_696	-0.014504015	-0.01036279	-0.006230033	-0.037047848	-0.016010143	-0.010361677	0.001469034	7.71E-04	0.010351321	-8.44E-06	-0.006427157	-0.006833631	0.002440705	-0.002505689	-0.011319914	0.014560045	0.005279087	-0.051082637	-0.03688708	0.015685556
Gud_697	-0.026459513	-0.002176711	-1.02E-04	-0.004244881	-0.001920199	0.002362419	-0.002592402	-0.002231651	-0.0058351	-0.002371599	-0.001253457	0.003091222	-7.10E-05	-0.003063955	7.82E-04	0.001902635	0.002888999	-0.001065846	0.001319916	-6.30E-04
Gud_698	-0.01660715	-0.002440613	-0.004952491	-0.02309014	-0.007213288	-0.007359895	-0.004427532	0.009489223	0.009233088	0.005707731	-0.002190234	-0.00622005	-0.004780923	-0.006192118	-0.007767917	-0.008627786	-0.003038062	7.38E-05	0.004770616	0.001323815
Gud_699	-0.015305249	0.001445685	0.003156211	-0.003909349	-0.00894285	0.00112418	-0.002184097	0.007207714	0.002587488	-0.001626715	0.003693746	0.003827478	-0.008438649	-0.003768595	-0.008338033	-1.37E-04	0.004770071	0.001769371	1.99E-04	-5.70E-04
Gud_700	-0.019815186	-0.003566667	-0.007559011	-0.026033182	-0.015919253	-0.004039608	-0.004072192	0.004623978	0.008629345	-0.002330074	0.005559404	-8.62E-04	6.09E-04	-0.001719496	2.53E-04	0.001037979	0.0038202	0.007009686	-0.003774398	-0.010158946
Gud_701	-0.01806435	-6.89E-04	-0.008400194	-0.021685574	-0.005286044	-0.001068277	0.00163545	0.005725762	0.00469911	-0.004937787	0.004391108	0.006045769	0.012162435	0.003070213	0.009512424	0.008293258	-1.71E-04	-0.003801691	-0.013475521	4.32E-04
Gud_702	-0.016989648	0.001466219	-0.004613915	-0.011665296	-0.00765508	0.002992583	9.41E-04	5.79E-04	-0.00447354	-0.002054392	0.004624122	-0.005840324	-0.00380336	0.00447678	0.007018842	0.00256969	0.007601355	0.007722266	0.002585349	-0.00389123
Gud_703	-0.020766588	0.001692559	-0.001963715	-0.014038337	-0.002471052	-0.002360144	6.43E-04	-5.63E-04	0.002117639	-0.005680381	0.002730664	0.004320393	-0.001386249	4.71E-04	0.001215585	0.004265189	0.004779313	-0.002483237	-0.002975246	-7.38E-04
Gud_704	-0.02271589	-0.001528765	-0.005662725	-0.026581537	-0.009586756	-0.00604617	-0.003716302	0.001832294	9.07E-04	-0.002081074	5.58E-04	0.005401299	0.007541813	-3.38E-04	8.60E-04	0.007287286	-0.001939596	0.002546247	0.001170864	-0.003177802
Gud_705	-0.02032893	-0.001800748	-0.007104969	-0.02215173	-0.005536016	-0.002509863	0.002170112	0.004983788	8.59E-04	4.96E-04	0.005111712	0.003588109	0.007178653	0.002494144	6.25E-05	0.008436561	-0.002522706	-0.003191486	-0.005357547	2.33E-04
Gud_707	-0.022518786	3.64E-05	-6.17E-06	0.008264767	0.002791105	0.007734995	-0.002319604	-0.001299989	-0.006857241	-0.004926671	0.009764755	-0.001580344	-0.002124062	-0.004628904	0.007580833	-0.004151071	-0.007246767	-0.001481001	-0.01216023	0.016305532
Gud_708	-0.02153979	-0.006667577	-0.005548426	-0.010693789	-0.005735108	-0.002093518	-0.002971133	-0.002085786	8.26E-04	-0.003570645	0.00642206	0.004563274	0.003775347	-0.002419866	6.45E-04	-0.005640982	0.008872016	-0.003961904	-4.86E-04	-0.00543288
Gud_709	-0.015934752	-0.001522706	-0.002188804	0.005078872	-0.006605628	0.002892772	0.001380037	-0.002977048	0.001163951	-6.07E-04	-0.003604585	0.00140788	2.47E-04	-0.001705751	-0.006510099	-0.002603803	-0.002783636	0.003627974	0.004094471	3.23E-04
Gud_710	-0.021140462	-3.52E-04	-0.002575201	-0.009676625	-0.005336855	-0.004630914	-0.002261826	0.003731268	-0.00338032	-0.001060644	0.005075775	0.00274872	0.00229533	4.76E-04	-0.00216796	0.00563736	3.49E-04	0.006073414	-0.003036587	-0.002962663
Gud_711	-0.01897191	-0.002883033	-0.005634099	-0.017136084	-0.010065381	-0.001770005	-8.91E-04	0.003140339	7.41E-04	0.002896508	0.008614497	-0.002051957	0.001882555	0.003124532	-0.001387908	0.011674184	-0.003507956	5.99E-04	-0.00651177	-0.004187157
Gud_712	-0.022815319	6.70E-05	-6.85E-04	-5.76E-04	-7.42E-05	0.003796144	0.003518935	0.00175353	0.001422343	0.001287052	0.001095369	0.003045959	-3.09E-04	0.001316581	0.004056747	0.007760979	-0.004447221	0.00133984	-0.001588422	-0.00291447
Gud_713	-0.018252853	-1.92E-04	-2.36E-04	-0.00818086	-0.007872197	-0.002938811	8.44E-04	0.00248981	0.003259057	6.29E-04	-0.002905586	0.001037597	-0.006504064	-0.00257584	0.006059196	-0.002365625	0.006988362	-0.002152916	-0.001490873	-0.010116048
Gud_714	-0.021994427	0.002535625	-0.003473607	-0.017437048	-0.010681481	-0.004686187	-9.72E-04	-0.003881158	0.002762764	-0.00478289	0.001380746	0.003541348	-9.51E-04	-0.006211242	7.88E-04	0.004324185	0.004039887	0.004445352	3.97E-05	-0.005832768
Gud_715	-0.01815494	-0.001601655	-8.23E-04	-0.001394603	-0.003373246	-0.001818277	-0.001048975	-0.001153468	7.63E-04	-0.001908867	-0.001754944	-1.92E-04	-2.99E-04	-0.003776786	-0.003786545	0.007910467	-0.00686561	-0.003742024	0.001974669	-0.007070416
Gud_716	-0.01504462	-0.003256146	-0.001621201	-0.020106127	-0.005285195	2.70E-04	-0.005820854	0.004407259	0.003943555	-0.001880397	0.007665401	0.002790934	0.005434376	-0.005059755	0.003216702	0.013076493	0.001124096	0.007791483	-0.007729343	-0.006798557
Gud_717	0.04210979	0.006223003	-0.025972774	-0.027996011	-0.004522347	-0.002812534	-0.025378188	-0.014738795	-0.021458015	0.013639269	-0.001363904	0.041778874	0.04905553	0.007940352	-0.013347001	0.028258467	0.02081038	0.043154757	-0.009451929	-0.03767125
Gud_718	-0.013915007	0.002671176	-0.006715795	-0.010380928	-0.009986463	-0.004372124	-0.00137661	0.012591126	0.004072151	0.004848934	0.004837137	0.002554377	0.003578662	0.00341109	0.007763181	0.00142262	0.008684655	0.00994119	3.57E-04	-0.004060817
Gud_719	-0.02188418	-8.40E-04	-0.008141329	-0.029468115	-0.010423774	-0.003267895	-0.002082747	0.007063986	0.012349977	-0.001035726	0.004172161	0.005600157	0.002402085	-0.003309545	0.013754134	0.005405692	0.015297378	-0.003791098	-0.013852747	-0.013952206
Gud_721	-0.021586709	-0.002511719	-0.001276349	0.005385761	-3.23E-04	-0.003955677	0.001292073	-0.004129652	-1.08E-04	0.001729657	0.007124828	-0.004117357	0.005178118	-0.003079744	0.001039915	0.004413919	6.33E-04	0.001829173	0.001908389	-0.001184018
Gud_722	-0.020761667	8.21E-04	-0.007511444	-0.013367026	-0.004240193	-0.003428447	-0.003843381	0.005445261	-0.001971868	-0.007469778	0.001290912	-0.001086615	0.002176219	-0.002013215	-0.002251637	0.007454487	0.001902221	0.008872916	-0.009059034	-0.016098253
Gud_723	-0.020747006	8.16E-04	-0.007528707	-0.013346877	-0.004277525	-0.003437478	-0.003821418	0.005466835	-0.001971311	-0.007429764	0.001275626	-0.001076779	0.002227574	-0.002074598	-0.002192025	0.007451195	0.001899871	0.008856896	-0.009056867	-0.016072558
Gud_724	-0.008384838	4.81E-04	-0.006887177	-0.018213367	-0.015838208	9.00E-04	6.38E-05	0.007432799	0.008781963	0.001310229	0.008614114	-0.00193892	0.002619657	0.001797634	-0.007408482	0.011503732	0.001605162	0.002822299	0.001294223	-0.01679766
Gud_727	-0.01796935	-3.31E-04	-0.008525654	-0.030644244	-0.01655624	-0.006017639	-0.00428041	0.004973857	0.004060704	-0.014656136	0.007340151	0.010131166	0.019219818	-0.005658208	0.014482161	0.030171853	0.018172558	0.02869988	-0.017204342	-0.004025526
Gud_728	-0.020986162	-3.87E-04	0.00233191	-2.87E-04	-0.002716265	0.002395926	-0.00127941	0.003137746	-0.00182269	0.002251045	0.004012125	0.002461643	-0.001342739	1.04E-04	-1.78E-04	-0.002284589	0.001756236	0.00135319	0.002934295	-7.39E-04
Gud_729	-0.024118518	-4.73E-04	0.006567507	0.009080549	0.010338609	-0.005227883	-2.75E-04	-0.00322667	0.015017852	0.007875802	0.002112356	0.001909682	-0.013581699	0.031292137	0.022302896	0.017461503	0.010357115	0.017515924	-0.002423046	0.002407444
Gud_732	-0.014172357	-0.001547971	-0.011353275	-0.05615571	-0.02814921	-0.007103676	-0.001135553	0.02168086	0.00988406	0.013890326	-0.011002544	-0.017606307	-0.021933604	-0.003989928	-0.020432014	-0.031643588	-0.014531474	0.015520025	0.037171155	0.008547111
Gud_733	-0.019631302	-1.23E-04	-0.001774905	-0.010583204	-0.004801293	9.05E-04	0.006297526	-0.004551495	6.50E-05	-0.005260026	0.00300544	0.002946134	0.01239493	-0.004081556	0.004507203	0.009343195	0.004264332	0.008929466	-0.00125462	0.005834323
Gud_734	-0.016363181	0.001233756	-0.010229072	-0.046873424	-0.018182961	-0.00486018	0.002032519	0.013057591	0.010024737	0.00739027	-0.011976488	-0.007388501	-0.013784007	-0.001897247	-0.013460214	-0.020229626	-0.009671762	0.008246395	0.02562794	0.002860454
Sim_735	-0.01979131	-0.001037373	-0.002424303	0.008508674	0.001173868	-0.00134902	0.008251169	-4.98E-04	0.001613159	0.002703546	-0.014765694	-0.033829685	0.022615891	-0.0054867	0.01318103	-0.012181874	0.015784383	0.013094517	9.32E-04	-0.005120514
Gud_736	0.12482828	0.042718984	0.12852937	-0.024304707	0.019117747	0.01761558	0.003778454	-0.005770076	0.016822971	0.027000451	-0.005185611	-1.94E-04	-0.02790933	0.04016021	0.022241663	0.016936846	0.02219473	-0.008913503	0.003461815	-0.022591945
Sim_738	-0.021620262	0.002052705	-7.36E-04	0.003262491	-8.95E-06	-0.004407969	0.002772789	-0.001022527	9.80E-04	-0.011378888	0.001295361	-0.003111784	-0.002927846	-0.003329679	0.007064607	4.00E-04	-1.45E-04	-4.44E-04	-0.002038951	9.86E-04
Gud_739	0.052720957	0.007846048	-0.002555382	-0.007757048	-0.017134855	-0.017011307	-0.013949031	-0.002649774	0.003736164	-0.009995486	-1.52E-04	0.001267547	0.013302093	0.002319166	-0.010340309	-0.011919802	0.005838378	-0.027607275	-0.009650311	-0.012750446
Sim_741	-0.022035357	-0.00286583	0.005579724	0.00125065	0.004128828	0.005889268	0.003102455	-0.005953626	-0.007295895	0.003995547	-1.82E-04	-0.007423911	0.001815899	2.46E-04	0.011820774	-0.003882265	0.0051981	0.004575796	0.00529809	-0.003378575
Gud_742	0.001550017	-0.002495234	-0.001849472	0.010236507	-0.003282599	5.08E-04	0.00541725	-0.003000197	-0.01179746	-0.003856781	-0.009519932	-2.67E-04	0.007689355	-0.005619589	0.003562785	0.00155156	-4.56E-04	0.003647257	0.015903234	-0.001986424
Gud_743	-0.026050743	-6.90E-04	0.010475	0.021793144	0.003174931	0.008219718	2.01E-04	0.012877069	-0.05783905	-0.02584969	-0.033694588	0.013682698	-0.06062284	-0.024249237	-0.07784231	0.045760434	0.029524436	-0.001181785	-0.001999633	-0.046378717
Gud_744	-0.022850608	-0.001855742	4.76E-04	0.004625866	-0.002209625	0.001414249	-8.24E-04	0.004129172	9.72E-04	0.001607891	-0.011926509	-0.007551353	0.006904922	-3.19E-04	-0.010421701	0.004603798	-0.007793774	-0.006810661	0.02006107	0.006546093
Gud_745	-0.021029107	-0.002553516	-2.96E-05	-0.001534559	-0.00158687	-0.001661132	-0.001246822	0.00566167	-0.006737681	0.002810502	0.00578663	-0.00645435	0.007010988	0.00583094	0.001811876	-0.002861288	-0.003611591	0.004146003	9.58E-04	-0.005693094
Gud_746	-0.016649362	-0.002051736	-0.003407963	-0.011231283	-0.009685357	-0.003532841	-8.11E-04	0.00682521	9.26E-04	0.005828382	5.58E-04	-0.004251865	-0.002487932	0.001089697	-0.002535845	-0.010037842	-0.009216323	0.002417447	0.013843746	-0.001498055
Sim_747	-0.019968828	0.001331506	-2.91E-04	0.003494443	0.007303297	-9.65E-04	-0.003456057	0.001568037	-0.003213917	-0.006144717	-0.002025444	0.011978895	0.00638298	-0.004030029	0.002441038	0.005487226	-0.003094569	0.00851032	0.003168993	0.00709326
Gud_748	0.015649144	0.003990407	-0.005171154	0.008867924	-0.001779551	-0.005479927	-0.002531939	0.002948215	0.007170053	-5.19E-04	-0.008444432	-0.005275819	-0.001729913	0.009616613	-0.002729361	0.005278729	-7.75E-04	-0.005643765	0.01654832	-0.004648377
Gud_749	-0.021226374	-0.002024987	-0.001307946	0.006317253	-0.001185291	0.001223921	-0.002077795	-0.004818254	8.09E-04	-0.003456072	0.009260177	0.001527753	-0.003570766	-0.007033433	-0.001491231	0.00106947	0.003689112	-0.002327848	-0.001155734	-0.0013921
Gud_750	-0.019458016	-0.00169708	-0.001004666	-1.87E-04	0.002514645	-9.44E-04	0.002721342	-0.004936886	0.002452131	0.001037438	-0.002733826	-0.00477183	0.001936542	2.19E-05	-3.76E-04	7.06E-04	-0.007996407	-0.003286104	0.004039708	-0.002160645
Gud_751	-0.015837524	-0.004924968	-0.004873843	-0.021775011	-0.009647061	-0.002243807	-6.28E-04	0.005526436	0.011463599	-0.006608714	0.004564098	0.003331474	0.004511243	-0.001082181	0.008459311	0.007022891	0.00787387	-1.45E-04	-0.012954176	-0.011612481
Gud_752	-0.02305376	-0.002133766	-0.002314282	-0.022864368	-0.003534987	0.002993225	0.003819747	-0.001973425	-0.006696831	-7.35E-04	0.004333594	-2.62E-05	7.40E-04	-8.94E-04	0.003766066	0.002557834	-4.43E-04	-0.003008281	-0.009778991	0.005391739
Gud_753	0.04790901	0.01003659	-0.029456401	-0.05586345	0.037675254	0.027285695	0.020233313	-0.019819086	-0.021527918	-0.01698581	0.002225384	0.004560422	-0.010225791	-4.77E-04	-5.33E-04	-0.008824505	-0.005088534	0.013514462	-0.007147861	-0.003475942
Sim_754	-0.023224317	-0.001564949	-0.003932589	-0.005642526	-0.007724562	-5.27E-04	-0.003262027	-0.002007868	-0.002860775	-0.001879004	0.003907026	0.00321166	0.004101353	0.001225903	-0.003882009	0.01281045	0.006249222	-0.002269367	-0.01038604	-0.001292412
Gud_755	0.052767705	0.020006048	-0.020567877	-0.013228636	-0.010633575	-0.001698729	-0.06774805	-0.03557288	-0.012475207	0.04208603	5.21E-04	-0.004538327	0.004135974	-0.013909555	0.001905861	-0.003767265	-4.49E-04	0.002265959	0.004921811	0.007719973
Gud_756	-0.022864465	-0.003443109	0.00369768	9.44E-04	-0.00138977	-0.001613193	-0.005156032	-0.002880919	0.003117486	-0.003781685	-0.003181115	-7.77E-04	0.002353935	0.002368325	-0.001410108	-6.58E-04	8.05E-05	-0.004020577	-0.00383754	1.29E-04
Gud_757	-0.013410578	8.80E-04	-0.002342663	-0.015237837	-0.005981205	-1.55E-04	4.15E-04	9.99E-04	0.00376804	-0.006075932	0.009295813	0.002130381	0.004054938	0.003803455	0.002237565	0.001202756	0.010054231	0.002981675	-0.002216762	-0.01447293
Gud_760	0.04212133	0.006239674	-0.025983518	-0.027973562	-0.004514049	-0.002810536	-0.02537771	-0.014737219	-0.021431483	0.01363485	-0.001355603	0.041771077	0.0490307	0.007943505	-0.013347659	0.028261103	0.020827414	0.043182045	-0.009432022	-0.037669033
Gud_762	-0.019302133	-0.002312158	0.001655594	0.001964666	-0.002235847	0.001295303	-0.002485326	0.002405643	0.001196507	0.002238409	-0.002831063	0.001436977	-0.005076012	0.003613975	0.001662434	-0.001448355	-0.002020104	0.003067859	0.001202293	0.002401886
Gud_763	-0.021105863	-0.002233568	-0.00527443	-0.03445021	-0.014563323	-0.008926082	-0.005253627	0.010568061	3.08E-04	0.003521789	0.003692263	-4.88E-04	-0.006141157	0.004136131	-0.004029179	-0.003140779	-6.93E-04	0.015404942	0.005985522	-0.007950915
Gud_765	-0.017343447	-0.007281151	-0.002863161	-0.011961523	-8.83E-04	0.00113881	-0.006268613	-0.009762122	0.00414603	-0.001167497	0.005707314	0.005277752	0.011415601	-0.010039216	6.43E-05	0.008399581	-0.00193859	-0.001293475	-0.00746859	-0.005116
Gud_768	-0.018739272	-0.001853693	-0.006569012	-0.025187628	-0.013981408	-0.010845419	0.005806492	0.011500048	0.001395794	0.006607557	-0.006791	-0.01052867	-0.012988047	0.001229834	-0.01685156	-0.015500697	-0.004137695	8.83E-04	0.018334124	0.007272473
Gud_769	-0.024742387	4.13E-04	1.84E-04	0.004662779	0.001867824	0.00644788	-0.001141508	-0.003508209	8.94E-04	-0.002250385	0.002218727	0.001521227	-0.003141422	0.003405883	7.28E-04	0.004606918	-0.004326445	0.002269784	0.001505924	0.00862466
Gud_772	-0.023815386	-0.002203172	0.003415206	3.74E-04	0.002603696	0.003290227	-0.005190387	-3.51E-04	-0.002640309	-9.44E-04	-0.001744298	0.005323612	-0.008528205	-0.014035968	0.006235717	-0.004824164	2.41E-04	0.001160428	0.001436825	0.006248174
Gud_773	0.045502692	0.020755837	-0.015811117	7.14E-05	-0.004354222	0.00163198	-0.073086604	-0.03625791	-0.020354623	0.04000705	0.005317201	0.010804362	-0.003416281	-0.01144728	-0.009852003	0.004352417	-0.003866172	0.008369131	0.005823479	0.008005605
Gud_774	-0.026552333	0.001670171	0.004394103	0.023909045	0.008671679	0.016154297	-0.005238586	-0.019592918	0.025367925	-0.021589447	0.053810477	0.010539384	-0.016703473	-0.03614638	-0.024347877	-0.06756206	0.04850351	-0.022941113	-0.004172392	0.001367334
Gud_776	-0.024547031	-0.002010885	-5.44E-04	0.00612039	-2.60E-04	0.002344178	0.002287085	-0.008357704	0.007569803	-0.001163424	0.006033306	0.005548789	0.001909156	-0.004127663	3.30E-06	6.72E-04	-3.70E-04	0.007639989	-0.001235655	0.01254063
Gud_777	-0.017667081	-7.27E-04	0.002342581	0.002146251	0.001100922	0.00457149	0.001949469	-0.009028911	0.001633689	-0.003697063	0.008621617	0.001803479	0.007858795	-0.0039978	0.003338238	-0.004195597	-0.004509715	-0.002241343	0.003157117	0.005807621
Gud_778	-0.022084946	-0.003380229	-6.00E-04	0.013741625	0.002363754	0.001670984	-8.67E-04	0.005796924	-0.007657762	-0.001226583	-0.00877623	0.01698666	0.006932668	0.014997373	0.001316469	-0.004003196	-0.001338064	-0.006362077	0.005742731	0.013753046
Gud_779	-0.021926755	2.84E-04	7.52E-04	0.010866121	0.006514989	-0.002650071	-0.004279361	-0.010549351	0.012074281	-0.003512215	0.006720971	-0.003394964	0.005326981	-3.73E-04	-0.012038288	0.003609116	-0.00748856	0.016269358	0.009087571	0.006273081
Gud_781	-0.024569107	-0.002105539	0.001565734	0.010137951	0.00538151	0.004586964	-0.004981762	-0.002722801	0.008759138	-0.005331253	0.008539009	0.004824418	-0.010691543	-0.003072797	-0.013024369	0.006486937	0.008772369	0.004243278	0.01038376	-7.54E-04
Gud_783	-0.02449588	0.003296335	-0.003902276	0.004149374	0.001058118	0.004935482	-0.006970007	-0.001284418	0.002579394	7.11E-04	0.001461621	-0.002340662	0.002162232	-8.43E-04	-3.31E-04	-0.002201716	-0.005371035	2.71E-04	0.011522849	-0.001938221
Gud_784	-0.02399849	-0.003237702	-0.001475066	0.007371492	-0.003646233	-9.08E-04	-4.93E-05	-0.002919625	-0.009952358	-0.005789943	0.005481357	-0.001342114	3.73E-05	-0.002675702	-0.001494268	3.58E-04	-1.39E-04	-0.0024462	9.72E-05	0.001791568
Gud_787	-0.022978868	-3.70E-04	0.002487968	0.011925431	-0.002162677	-0.004094952	0.009379992	0.001906269	-0.010898294	0.013523437	-0.06102092	-0.048122417	0.004101038	-0.026949108	0.00751318	-0.017259527	0.020412825	-7.38E-04	-0.027765736	0.018840298
Gud_789	-0.023996314	0.001739234	-0.002430172	0.006158222	0.007661146	0.003331683	-0.001949807	0.00541051	-0.00319319	-7.51E-04	-0.008904652	-0.007384459	7.30E-04	-0.011215825	-0.001330275	0.001133546	0.001208328	-0.00323325	-0.003262442	-0.001789195
Gud_790	-0.021927677	-0.006346996	-1.44E-04	0.003903793	0.003243226	0.003920905	0.001640655	-0.002625958	-0.003373098	0.002343817	0.00159065	0.005449528	-4.09E-04	-3.24E-04	0.007566703	0.005815947	0.00141635	0.004380742	-0.006124218	0.002976453
Gud_791	-0.021092324	-1.52E-04	3.34E-04	0.004210154	3.94E-04	0.003350045	4.97E-04	-8.29E-04	-0.004461678	0.001329239	-0.008195048	-0.006377547	-1.54E-04	7.44E-04	-0.002943164	0.001203304	0.002464115	0.003650718	-4.28E-04	-2.69E-04
Gud_792	-0.019884644	-0.002800385	6.00E-04	0.008651363	0.005586259	-0.00105448	-0.003944327	-0.003030617	4.35E-04	0.001158698	-0.00871861	0.001084529	0.005114798	-0.005445735	0.00504104	0.003387486	-0.002014317	9.50E-04	0.002151157	0.008457609
Gud_793	-0.022892188	-0.00238317	0.002409282	0.008764945	-0.001739473	-2.99E-04	0.001110102	0.00402935	-0.002293463	0.003086749	-0.002160373	0.011172798	0.003488176	0.005655268	0.003812703	-0.014180477	-0.005428184	-0.005728971	0.004990469	-0.0020396
Gud_794	-0.021524774	-0.00259087	0.004644545	0.003750631	-0.00158689	0.002610041	0.002697282	-0.006547811	-3.16E-04	9.99E-04	0.005362127	0.00498479	0.009935418	0.003961156	-0.006858041	6.35E-04	-0.007283374	-6.37E-04	-0.008650562	0.005698526
Gud_795	-0.022284962	-0.003787717	-0.001457546	0.005934882	0.002679239	0.002832299	-0.003123161	-0.004642795	-0.002858532	0.004850194	-0.003529707	-0.003285961	-0.011311781	0.002294637	0.003701922	0.003000167	0.009984107	0.009015682	8.61E-04	-0.004856507
Gud_796	-0.024962766	-2.65E-04	-0.002033104	0.004426623	0.004940651	1.50E-04	0.006774471	0.001618489	-0.005711879	-0.004409045	0.001451017	0.00293948	0.008762271	-0.002122274	-0.00207932	0.006939123	-0.003510711	-0.020040961	0.013045891	0.009192249
Gud_797	-0.020907866	-0.001180123	-0.002162874	0.003145553	0.008936523	5.05E-04	-0.004363564	0.005103459	-0.006568976	3.09E-04	-0.008321752	0.02300068	-0.001956687	0.005777833	0.005324249	-0.014532197	-0.005216115	3.11E-04	0.001817608	0.00638893
Gud_798	-0.023942012	-1.43E-04	0.010959578	0.013466396	-0.001312582	0.004938624	-0.003594406	0.004367503	-0.030955125	-0.018573618	-0.03676279	0.018171806	-0.043640167	-0.023467708	-0.055337723	0.029703025	0.022323513	0.002681141	2.03E-04	-0.027115079
Gud_799	-0.024756547	-0.002794246	-2.51E-04	0.005168164	0.00302394	0.002903839	-0.006915654	-0.001936711	6.40E-04	0.002195046	0.005072347	0.01150331	-0.0082424	-0.003403765	0.003593297	-0.010782099	0.003645264	-0.005223886	0.009068619	0.004454866
Gud_800	-0.022254236	-0.001210945	0.00172298	-0.003741383	-0.001253118	-0.004307314	-3.97E-04	0.004781029	-0.004973281	-0.001892893	-0.005861483	0.006623558	-0.004640073	0.002599755	0.012194207	0.006122448	5.50E-04	7.49E-04	0.006907526	0.013650639
Gud_801	-0.02485026	-0.002246791	0.005368706	0.010726587	0.007048762	0.006930872	4.95E-04	-0.008888709	-0.003458167	0.002328837	-0.014250102	-0.002017134	-0.009432958	0.003995422	0.002600276	0.009987649	-0.001546777	0.00278529	-0.001581649	-0.005577943
Gud_802	-0.018516012	-0.003049301	-0.002989775	-0.024914805	-0.008962673	-0.003076866	-0.002506876	0.002789268	0.011038703	-0.003295172	0.016681677	0.004722985	0.004773997	-0.004551834	0.003201798	0.011230122	-8.75E-04	0.01712522	-0.027307339	-0.010547778
Gud_803	-0.01743284	0.001235172	-0.005191722	-0.01154662	6.56E-04	0.003414031	3.10E-04	-0.004879511	-0.003096999	-0.004070231	-0.00121852	0.001622449	0.001067609	-0.002509289	0.012169637	0.010294101	-0.005529321	-0.007508588	0.004637187	0.003677206
Gud_804	-0.017880648	-0.002088323	-0.002801486	-0.017707458	-0.007044017	-6.95E-05	0.004653822	-0.007516382	0.008378014	-0.011977589	0.006132829	-0.005892309	0.007836304	-0.001777819	0.005195172	0.007898216	0.013427532	0.022874199	-0.006720769	-0.01875448
Gud_805	-1.29E-04	0.004597542	-2.31E-04	-0.006333513	-0.01689324	-0.007033954	-0.00260733	-0.001585077	0.002020874	-0.007794076	0.001869183	-0.001802997	0.004918797	0.002128779	3.77E-04	0.004783149	0.005557737	-0.003394354	-9.31E-04	-0.006257968
Gud_806	-0.021392696	-0.001855606	-0.009027472	-0.03251256	-0.008059221	0.001041525	0.001740418	1.15E-04	0.006769015	-0.002011845	0.005859712	0.00498708	0.004318275	-0.004123677	0.015396099	0.003737404	0.009934073	0.006560744	-0.006523111	-0.012315064
Gud_807	-0.021136152	-0.001323078	0.001735241	0.006235175	0.005161862	-0.001250078	0.001561098	-0.001526548	0.00477316	0.009928641	9.58E-04	-5.65E-05	-0.01622132	0.014077975	0.0111237	0.006847169	0.005953508	8.14E-04	8.25E-04	0.001731252
Gud_808	-0.023385813	-0.002998862	0.00748797	0.014763893	0.018355163	0.008283182	-0.007065352	-0.004971259	0.007566327	0.003312473	-0.002668398	-0.007963571	-0.007894213	0.021963486	0.008404967	0.019205466	0.008577629	0.014631764	-0.00655331	-0.005961455
Gud_809	-0.021018552	0.0031025	0.002031295	-0.003461024	0.005615924	0.001359658	-0.004614386	-0.00244005	-0.007128814	-0.001034293	0.002050159	0.006069427	0.004371694	0.005202161	0.005785229	9.67E-04	-4.70E-04	0.00152937	6.10E-04	0.010954325
Gud_810	-0.027023125	-1.44E-04	0.002983002	0.010014313	9.60E-04	-0.003764525	0.007389863	0.003456281	-0.014815287	0.009221713	-0.057737324	-0.047717586	0.004102233	-0.03180183	0.010805675	-0.021057738	0.015810119	-0.002558584	-0.024510818	0.016917264
Gud_812	-0.024474148	0.003359426	0.003425275	0.007967365	0.001217006	0.007468354	0.002072308	0.004851826	-0.018990554	-0.006330514	-0.030008975	0.003544435	-0.017435402	-0.01882286	-0.019010069	0.010270979	0.011776893	-0.00189672	-0.016862094	-0.014989533
Gud_813	-0.020873314	0.001093387	0.003786473	0.008319536	0.004906082	6.38E-04	0.002253225	0.001361081	0.0012663	0.00770536	-0.001690565	0.005779217	-4.70E-04	0.013305021	0.008067651	0.008976265	0.002718824	0.003287485	0.001025383	-0.001647985
Gud_814	-0.020967195	-0.003965716	0.001762476	0.004186105	-0.00193077	0.002158309	0.003678983	-7.11E-04	-3.48E-04	5.74E-04	-0.002216596	0.001716418	0.00996818	8.95E-04	-0.001166177	-8.54E-05	1.41E-04	-0.005922193	6.73E-04	0.003676457
Gud_815	-0.020158798	0.002013366	0.002907693	5.88E-04	3.78E-04	-0.002155079	-5.90E-04	0.003357473	0.001832145	-2.28E-04	-9.17E-04	0.005412919	0.001798129	-0.007683828	-0.001312728	0.008585434	0.001474581	-0.004125386	0.0010481	0.009281596
Gud_816	-0.021982847	-0.001976159	-9.87E-05	0.005707631	2.96E-05	0.001100557	0.001479758	0.00280629	-0.002470257	8.27E-04	-0.003092609	-2.09E-04	4.81E-04	-0.004199986	-8.30E-04	-8.04E-04	-3.82E-04	-0.002180554	0.00738074	0.004821313
Gud_817	-0.022175828	-0.00237821	0.001567862	0.009784694	0.004642163	-0.004882962	-0.00289025	-0.005587916	0.00160947	7.61E-04	-0.007371828	0.005845541	0.003003969	-0.010409034	0.0037063	0.004989501	-0.001366697	0.010948652	-0.001637962	0.013948235
Gud_818	-0.021792626	0.001890024	-8.91E-04	-3.53E-04	-0.004472735	-0.002149897	-0.002162995	-0.004272436	-8.54E-05	0.001797933	-0.003423456	-0.003876013	-9.72E-04	-9.06E-04	6.51E-04	-0.005511534	0.0015185	0.006318859	-0.003203069	-0.005155822
Gud_819	-0.025840173	-0.003774999	0.003609611	0.014343749	0.001191847	0.002859524	0.004443759	-0.013069679	0.004727962	0.002960961	-0.024985485	-0.040083114	0.022463823	-0.008285349	0.015770085	-0.006146657	0.012270872	0.012652631	0.014837703	-0.003443353
Gud_820	-0.0231603	-0.002249403	1.63E-04	0.012130966	0.006154491	6.42E-04	-2.92E-04	-0.005133543	0.016613213	-0.00604372	0.010744181	0.006329516	0.003768848	-0.002286847	-0.002534624	-0.010682295	0.003491569	-0.009737548	0.001956231	0.008349431
Gud_821	-0.024721697	-6.24E-04	1.48E-04	0.005276631	0.002794964	0.001839434	0.001846259	-0.005664464	-0.002583255	-0.002383632	0.008826191	0.002434876	0.001549291	3.83E-04	0.004276355	0.001347492	0.003472189	-1.78E-04	0.002379841	0.005696454
Gud_822	-0.01839039	0.001270092	-3.48E-04	0.010827761	0.003417825	0.002740235	0.006086749	-0.016868763	0.011310892	-0.00297614	0.00533468	-0.019646836	0.020874111	-0.007923356	-0.011834377	-0.006328807	-0.003546816	0.00412967	8.73E-05	-0.011658378
Gud_823	-0.022228817	-0.002089185	0.003975367	0.007045732	0.001753832	-0.00146989	0.006046808	-0.004916968	-0.019208953	-0.008147165	-0.031611923	0.006336261	-0.021085657	-0.016854705	-0.018568736	0.01644814	0.009519399	-0.006213572	-0.007776262	-0.015052365
Gud_824	-0.023342542	-4.78E-04	0.006099693	0.006754551	0.006491443	0.009992489	-0.001919252	-0.005850459	-0.006991829	-0.001708394	0.010226424	0.001600969	0.008657025	-0.01218917	0.003986269	-0.007010912	0.003972665	-0.008236602	0.007692838	0.011015597
Gud_825	-0.023750719	-0.005103984	-0.001807396	0.003944987	-0.001336311	0.004429773	1.76E-04	0.001754639	2.85E-05	-0.001101055	-2.98E-04	0.005000086	0.002635843	-0.003035017	0.001953835	-0.003021017	-0.004750814	0.005889425	0.005951741	0.007243948
Gud_827	-0.020099422	-0.001593449	0.002421541	0.005958469	0.003375516	0.003361732	0.003255834	-0.002139316	-0.00856931	0.00151321	0.007954236	0.001280081	0.006202012	-0.007985862	0.008981683	-0.00397678	-0.001403396	-0.001157596	0.006886268	0.008330246
Gud_828	-0.022464776	0.001700734	0.00423245	0.005133153	-0.001351014	0.00107683	0.001189581	0.003346576	-0.004829832	-0.002429403	0.004662648	0.0028797	0.00369572	0.001472183	-0.002915666	0.00120021	-5.64E-04	0.004175734	-0.005662523	0.003168585
Gud_830	-0.022731166	-0.001238239	0.004829583	0.00386205	0.001843236	-5.22E-04	0.001195931	-0.002715408	-0.004378063	0.00105436	0.007352674	0.005727734	8.12E-04	-9.85E-04	-0.002587668	0.007703374	-0.003585513	-0.008125344	0.008678969	0.003151581
Gud_832	-0.020095194	0.001436248	-0.002954621	0.008881046	-3.72E-05	-1.83E-04	0.001100518	0.007866741	-0.004335518	-8.92E-04	-0.005968832	0.009214331	0.009926646	0.010415521	0.005356785	-0.004699303	-0.005526805	-5.57E-04	0.006025668	0.020172032
Gud_833	-0.018871784	-0.004217242	0.002141736	0.004493798	0.011251187	-6.01E-04	-0.008226325	0.006313067	0.006840692	0.001703036	1.21E-05	0.002328918	0.002207685	-0.006674022	0.009339122	0.00577325	0.004945001	-0.001987305	-0.0030506	0.015405493
Gud_834	-0.021261482	-0.001202836	0.001633148	0.008169139	0.004190894	-0.00280989	-0.004290928	-2.48E-04	2.14E-04	-3.43E-04	-0.005239848	0.007172926	0.005427573	-0.012931205	0.002549975	0.003630842	-0.004619582	0.003281001	-0.003251593	0.013487676
Gud_835	-0.022104986	7.60E-04	3.99E-04	0.003861323	0.003764983	0.007249239	-0.004097616	1.15E-04	-0.006664132	-0.001838087	0.005807802	-0.002574616	0.005585899	-0.002825056	0.004372517	4.03E-04	0.002737295	-0.008240423	0.007861376	0.010801385
Gud_836	-0.022780858	-0.001959765	-0.002769495	0.003562176	-0.003015083	-0.00177098	2.31E-04	-9.32E-04	-0.006461231	0.003262629	-0.003870003	7.54E-04	2.87E-05	-0.002417067	0.007175374	-0.004572358	-0.006128723	0.005520492	0.004693114	0.001073565
Gud_837	-0.022528104	0.002178038	0.00366452	0.016834997	0.004554137	-0.006072609	0.006471908	0.004728772	-0.008287793	0.008028565	-0.012121965	0.036871333	-0.023265425	-0.00748005	0.040772375	-0.04980993	-0.042645514	0.01001627	-0.016309906	-0.049005054
Gud_838	-0.023757624	-0.001964478	0.001540515	0.002971589	7.15E-04	3.31E-04	0.0042727	2.23E-04	0.00317929	-0.001876527	-0.005475816	-0.003897465	0.006872059	-0.011477449	-0.003662702	-0.003518827	0.002119693	-0.004318969	0.00148247	0.00760863
Gud_839	-0.02308229	-0.001691404	0.001170314	0.003812603	0.004783399	-8.42E-04	0.003804449	-0.005572337	-0.003027018	0.001787153	0.004355422	4.89E-04	0.002050464	0.013063136	-0.005245352	0.004437655	-0.006013643	0.001389083	0.002363646	0.004495889
Gud_840	-0.024294466	-0.00232145	0.002819835	0.010305376	0.009609462	0.005717451	-0.00897216	-1.94E-04	0.001869887	-0.011702452	0.009238106	-0.004585918	0.027820393	-0.005193682	0.011380602	0.010703654	-0.027480835	0.005612064	-0.005813661	-0.006141897
Gud_841	-0.024238344	0.002892317	0.006200695	0.007234009	0.012969423	0.004823812	-0.001963168	0.011091417	-0.001682707	0.01720751	-0.007703449	0.005359973	-0.00914728	0.04494364	0.00936202	0.004685415	8.24E-05	-0.013566167	0.00288072	0.010814812
Gud_842	-0.026670264	8.37E-04	-0.001029886	0.012602553	7.28E-05	0.00313407	0.006497992	-0.013825482	-0.002932007	0.001285674	-0.011689408	-0.03109674	0.024536846	-0.004945127	0.017040137	-0.01204743	0.013711773	0.012762259	0.008047078	0.001833318
Gud_843	-0.017065084	-0.002294474	-0.007234266	-0.011126879	-0.00747882	-0.007363251	-0.002096128	9.78E-04	0.001262093	-0.005043987	8.96E-04	0.004776323	0.01405294	-0.001338525	-0.002734965	0.0157044	0.001320126	0.003342971	0.007138737	-0.006321868
Gud_845	-0.023594694	0.00146146	0.002097923	0.003690966	0.001539526	-2.54E-04	-0.004796956	-9.50E-04	-8.89E-04	-0.008811241	0.003214126	0.002872076	0.01982591	-0.001478576	0.012375511	0.010382924	-0.008889049	0.002850048	0.007926004	0.002464287
Gud_846	-0.022076888	-0.004045736	0.002492087	0.004803956	0.00587746	-4.89E-04	0.00161098	-0.007706616	0.002190909	1.09E-04	0.002073768	4.64E-04	0.001561453	0.005177832	-0.00305161	0.002735619	-0.001036091	6.70E-04	-0.008661411	-0.004951024
Gud_847	-0.022343663	0.002985034	0.002731103	0.018330278	0.012154484	0.007590652	-0.001239996	-0.01724255	0.021618152	-0.016346442	0.032846123	0.003833763	-0.01025461	-0.019063327	-0.013241079	-0.03634977	0.023501387	-0.012205793	-0.006139595	-0.001210829
Gud_852	-0.018916305	-0.003206801	-0.002429453	0.003470259	0.005678053	-0.001984618	0.002272946	-3.06E-04	-0.001200802	-0.004029182	0.006109726	-7.03E-04	0.00461418	-0.00613025	0.004852016	-3.70E-05	-0.009196865	0.003397184	-0.002016614	0.008694028
Gud_854	-0.017593749	0.001102598	-6.05E-04	0.003873392	0.006035537	0.00209909	0.002282864	0.002354563	-0.006116984	-0.003514738	-0.00198712	0.002422849	0.003267027	-0.004472755	-0.001171875	-6.73E-04	0.004546457	-2.41E-04	0.006098398	0.002063889
Gud_855	-0.024130931	8.51E-04	-1.05E-04	0.006303949	-0.001071267	-0.003035574	0.005815716	-0.001725746	-0.001467181	-0.001408759	-0.00352062	0.017935386	0.003631692	-0.002073348	-0.003234332	-0.008400974	-0.025960797	-1.57E-04	0.02000968	0.012102786
Gud_856	-0.024561081	-0.002735313	-0.001772048	0.010013755	5.91E-05	-3.49E-04	0.001005621	-5.11E-04	-0.003669653	-0.005065378	0.0038037	0.008521068	2.82E-04	-0.003550943	-4.80E-04	-0.002387965	-0.001258933	0.001662969	-0.008299571	5.11E-04
Gud_857	-0.013830179	-0.0033688	0.002422841	0.008472352	0.003696624	0.002564899	8.27E-04	-0.002032785	-0.005291182	2.52E-04	-0.001245667	1.70E-04	0.012380435	-0.003733408	0.006566381	-9.48E-04	0.003247279	-0.007466048	0.011406502	0.011340282
Gud_858	-0.024740266	-0.002413971	-0.002218821	0.00523681	-0.001874139	0.001990603	-0.001830007	-9.20E-04	-0.004884408	-0.002645853	0.005850253	-7.85E-04	-0.003679628	0.002503649	-0.001739959	0.005398222	0.001510544	-0.001166802	-0.011613063	0.001968023
Gud_859	-0.02368832	8.25E-04	0.003284099	0.003950672	0.004570331	7.42E-05	-0.003694583	0.003895226	-0.003241279	-0.005603934	0.002049513	0.004870266	0.010197157	-0.003222334	0.008507643	0.006846261	-0.007376371	0.002675921	0.006488991	0.009260447
Gud_860	-0.020734843	-0.004101889	-0.002185181	-0.010219421	-0.008205851	-0.004003837	-0.004071825	-0.002897705	-0.003626901	-0.00266015	0.001379936	0.004965221	0.007780068	0.003269411	0.003714388	0.012216308	-0.002834486	0.006783591	-0.001204758	-0.003329247
Gud_861	-0.022518244	-0.002634503	-2.98E-04	-2.21E-04	-0.00109472	-2.23E-04	-0.003473197	-0.002686313	0.003934729	-0.005324643	-0.001674792	0.004674945	0.019505251	-0.00859128	0.008007073	0.006477134	-0.012399409	-0.003857905	0.00237292	-0.005594586
Gud_862	-0.022104625	-0.003495381	-6.04E-04	0.004066448	0.001367483	5.06E-04	0.003600006	-0.0039733	-0.005622514	0.005840081	-0.018440232	-0.016547415	0.014202513	-0.009269466	0.014317363	-0.015355101	0.002231945	7.16E-04	-0.00819208	0.002943384
Gud_863	-0.021273918	-2.06E-04	0.005234538	0.009759145	0.012368873	0.006066825	7.97E-04	0.002603713	0.011382815	0.022061063	-0.006349496	-0.004055299	-0.027377598	0.03473616	0.020046532	0.012990266	0.021895152	-0.004503942	0.004309051	-0.006362012
Gud_864	-0.020882562	-0.001025862	0.004205974	0.005871167	0.004218409	-3.39E-04	-6.08E-04	-7.72E-05	-0.00158449	-0.002631127	-7.25E-04	-0.002055774	0.004095251	-0.006888781	0.009933893	-9.79E-04	-0.001762455	-0.005086653	7.91E-04	0.010943156
Gud_865	-0.022718892	-0.001780477	0.002598574	0.003687562	-0.001913453	-0.003426324	-0.006886399	-0.002662834	0.004475483	-0.004625303	0.001471563	0.004692368	0.024121664	-0.003638563	0.014168788	0.004735852	-0.009410859	-0.008282436	0.005645659	-0.001107529
Sim_866	-0.013014661	-0.003674713	-0.006819124	-0.02839809	-0.010857251	-0.004962145	6.62E-04	-3.99E-04	-0.00222041	-8.22E-04	-3.97E-04	-0.006960702	0.003787911	-0.001240828	-4.20E-06	0.00262589	3.83E-05	-0.005860244	-0.002190674	6.04E-04
Gud_867	0.058109086	0.019589456	-0.027834881	-0.036608785	0.03796953	0.022197647	0.011873219	-0.020237839	-0.004859643	-0.01723341	0.004034073	0.005607535	0.001471286	0.012911644	-0.01401368	0.008067175	-0.0020182	0.012855113	-0.007970931	-9.51E-04
Gud_868	-0.023468725	-0.002124523	0.001388373	-0.00249075	0.001321532	4.68E-04	0.004308718	-0.001301602	-0.00103828	3.86E-04	-0.001502614	0.007243806	0.001965325	-0.002491558	0.011070482	-0.003723068	-0.014842377	5.33E-04	-0.002472188	0.004072182
Gud_869	-0.008482109	-2.20E-04	-0.004907898	-0.028991083	-0.005506821	0.001816055	0.001963079	0.003847844	-5.19E-04	-0.006682578	0.004587894	-2.14E-04	-0.004811765	0.002588822	-0.002870486	0.005532055	-1.13E-04	0.011011478	-0.004663559	-0.003950556
Gud_870	-0.026520766	-0.002473936	-0.001381675	-0.008329368	-0.002375019	-0.002070822	0.001014984	0.003647017	0.003754689	-8.09E-04	0.003926046	0.006235723	0.008880027	0.004519508	0.004340984	-0.001778957	0.002019407	-0.003986284	-0.011458463	-0.009773141
Gud_871	-0.018156718	-0.002838835	-0.004942719	-0.024379298	-0.015280759	-0.009834282	-9.97E-04	0.007132599	-0.005484545	-0.006453718	0.002396117	0.006355738	0.010646638	-0.004260859	0.001955359	0.006976103	0.007214611	0.015487681	0.001998919	-0.004070837
Gud_872	-0.015667934	-0.002992536	-0.005110502	-0.019531906	-0.00866358	-0.004445782	-1.25E-04	0.002670012	0.007754978	-0.007943958	0.007645275	0.006296543	0.018834958	-0.005318065	0.006602544	0.0204656	0.003690443	-0.006769558	0.00150596	-0.005321048
Gud_873	-0.020173702	-0.002857947	-0.005756041	-0.012501325	-0.00573204	-0.00265054	0.00290127	-0.001501262	-2.32E-04	-0.001388919	0.003429793	0.002453269	8.19E-04	-0.00377038	3.81E-04	0.002445302	0.00438248	0.001719408	0.004244699	0.002865729
Gud_874	-0.021120898	-0.003229027	-0.009707469	-0.03578037	-0.016721463	-0.010564998	-4.77E-04	0.013698786	0.003459551	0.016606962	-0.005526038	-0.006400102	-0.009882628	-3.88E-04	-0.019345284	-0.008747081	-0.009390041	-0.01454256	-6.86E-04	0.009843162
Sim_876	-0.016657759	-0.001687472	-0.011366237	-0.04597378	-0.029431334	-0.020889714	0.003894447	0.03182273	0.012744438	0.026138106	-0.012758319	-0.033080798	-0.040779695	0.003857888	-0.029314116	-0.042654995	-0.006814891	0.017856147	0.039926186	0.005747973
Gud_884	0.14920676	0.015421154	-0.013664497	0.020247824	-0.030861033	0.004718453	0.001599971	0.008311114	-0.004338882	-0.011698406	-0.007559524	-0.003519747	0.015645783	0.008593454	-0.003718284	-0.007627808	0.006954538	-0.007193786	0.019614844	-0.024524946
Gud_885	-0.020038482	6.24E-04	-0.00242546	-0.016580883	-0.003446022	-0.001089261	0.003089707	5.04E-04	0.006753702	-8.23E-04	0.005443251	0.007353167	0.004410185	2.15E-05	-6.66E-04	0.003428941	0.005778734	-0.007509264	-0.00490685	1.89E-04
Gud_886	-0.023802582	-0.00102087	-0.003071256	-0.00704362	-0.001733634	5.70E-04	0.005034652	-0.004222506	0.003562442	-0.002661959	-0.001762015	-0.002584014	0.012951821	-0.001852432	0.003823202	0.013562151	-5.18E-04	-0.010754662	0.0121699	-0.003606376
Gud_888	-0.020797886	-6.90E-04	-0.00442495	-0.03280723	-0.019789813	-0.02040067	-0.005748889	0.012569116	0.011547911	0.015500831	1.56E-04	0.008141361	0.002107445	-0.001043646	-0.00806672	0.003779899	-0.019078415	-0.062915556	-0.053498138	0.022133125
Sim_889	-0.013315792	-0.005758974	-0.005900789	-0.014131025	-0.002872618	-0.003084531	6.03E-04	3.00E-04	0.005972868	-0.004605962	0.011623991	0.002817665	0.009735155	-0.00203287	0.008102001	0.00358873	3.65E-04	0.003668041	0.003566304	-0.007529427
Gud_890	0.120594084	0.040028583	-0.036413968	-0.007110698	-0.002096754	-0.010906964	-0.12118995	-0.055684302	-0.025901373	0.0699524	0.007347636	0.005644323	-0.006088704	-0.0264544	0.002465562	0.00579532	-0.005057593	-0.009733994	0.002586312	0.010877442
Gud_891	-0.015301652	-0.005205215	-9.49E-04	-0.026686331	-0.01733317	-0.009615348	-0.003163974	-4.79E-04	0.007949026	-0.002993822	-0.002691614	-5.17E-04	0.001301498	-0.004774745	-0.002781611	0.016741844	0.003421761	-0.039794136	-0.03907609	0.016210748
Gud_892	-0.01881915	-0.00156302	-0.005434073	-0.013259564	-0.00717714	-0.00213172	9.77E-04	0.003649755	0.006483332	-0.002723534	0.006816076	0.012321109	0.004723845	-6.98E-05	0.002819037	-9.85E-04	0.0040204	0.001282476	-0.015908983	-0.010121519
Gud_894	-0.017638218	-0.002876112	-0.004879682	-0.01928165	-0.005338038	0.004549361	-0.00241955	0.004205284	0.006386794	-0.001016937	0.003174225	0.003383131	-0.009484907	-0.004252984	-0.005681763	-0.00149642	-0.002998527	0.005870166	0.00703793	-0.003701938
Sim_895	-0.019323366	-6.26E-04	-0.004985503	-0.016889509	-0.008718165	4.22E-04	-0.002147002	0.005659865	0.00400861	-3.59E-05	0.003828987	-0.001068263	0.007164407	-5.85E-04	0.006469766	0.004617428	0.005492309	-1.41E-04	-0.004521346	-0.00506294
Sim_896	0.06767821	0.011423716	-0.023389189	0.028923864	-0.04309168	0.04032613	0.039054528	0.005378207	0.002757693	0.012821942	0.005527696	0.00349865	-0.016505662	-0.004600713	0.006524855	0.011932916	-0.007660072	0.002933224	2.39E-04	0.008888996
Gud_897	0.03451456	0.002838629	-0.008845076	0.007914377	-0.011370647	-0.006079713	-0.003215018	0.002063748	0.007932366	-0.004548179	-0.003555911	-0.007564904	0.00446135	0.002783646	-6.26E-05	4.94E-04	-7.39E-04	-0.003302326	0.001269246	-0.005032503
Sim_899	0.0569015	0.019586762	-0.03824272	-0.059001587	0.0539509	0.024014268	0.02469017	-0.03600058	-0.014008607	-0.019115435	0.003279278	0.002012483	-0.012267339	0.00591484	-9.84E-04	-0.010394082	-0.00115449	0.007302275	9.72E-04	0.00773246
Sim_900	0.13958526	-0.13235536	0.007298304	-0.011456097	0.007446764	0.006511482	-0.004898113	-0.006261855	0.007137821	-0.003361883	0.009185697	0.003599807	0.002678008	-0.006993802	0.004562278	0.011407742	9.49E-04	-3.75E-04	-0.0117563	-0.006615105
Gud_176	0.036573805	0.003074312	-0.019922007	-0.02045692	0.001198452	0.008119978	-0.026791584	-0.00710805	-0.00921602	0.016196195	0.009277226	0.021615123	0.022144679	-0.001094397	-0.011273637	0.00677548	0.003241256	0.016050488	-0.013243629	-0.024488136
Gud_177	-0.022930505	0.003264254	-0.004007157	0.012661386	0.006403109	0.003934987	0.003326274	-0.010722344	0.025383249	0.003225677	0.016005093	-0.016802974	-0.009953641	0.006375827	-0.019513076	-0.004886457	0.01155753	-0.02013873	-0.008460837	0.013797475
Gud_194	-0.023258824	-8.95E-04	0.002727701	0.002718527	0.005389667	-0.004861332	0.002072369	0.009546612	-6.87E-04	-4.40E-04	0.001061467	0.006744733	-0.002870407	-0.009898997	-0.004483937	-0.001950212	-0.011133654	0.00626954	0.014812076	0.017950568
Gud_196	-0.022221105	0.003970559	0.003679513	0.020989815	0.011822873	0.008675475	-0.011383799	-0.01965756	0.03638865	-0.010656059	0.02113349	-1.56E-04	-0.006545465	-0.001103255	-0.026201503	0.015134035	0.008617379	0.038488142	0.032830853	0.008261246
Gud_200	-0.026067127	-7.23E-04	0.010496829	0.021798132	0.003136379	0.008226295	2.24E-04	0.012837702	-0.057852134	-0.025859201	-0.033642553	0.013705529	-0.06058327	-0.024217196	-0.077842854	0.045781948	0.02952103	-0.001161795	-0.001982861	-0.04640179
Sim_208	-0.022405358	-0.001722244	0.004318934	0.005531267	0.002342063	0.002627231	-5.46E-04	-0.005951899	-0.007482457	-0.003201825	-0.002752645	0.00597154	0.00381475	2.84E-04	-8.97E-04	0.002102083	-0.003164693	-8.26E-04	0.006897283	0.004130297
Sim_224	0.054827437	0.032171354	0.088782676	-0.007176203	-0.003371221	0.015267374	-0.00420752	-3.40E-04	-0.014886895	-0.012331982	-0.034261093	0.009803981	-0.03440109	-0.023584785	-0.03759566	0.028543307	0.017554369	-0.003000223	-0.002246355	-0.026458414
Gud_225	0.05044907	8.11E-04	0.008827133	0.006602255	-0.002606845	-0.013085459	-0.001589478	0.00961291	0.002614688	-0.013983177	0.001334713	0.001071172	-0.0051939	-0.007861431	0.005255128	-0.010702455	-0.011028373	0.003529083	0.006760981	-9.67E-04
Gud_234	-0.021379206	-0.003371397	2.31E-05	0.002141478	0.002233812	3.44E-04	-0.009502371	-0.004870525	0.005149528	-0.008574411	0.007277284	0.003803222	0.020062864	-0.006633226	0.009323437	0.013828584	-0.012561164	1.99E-04	0.007869296	-0.004228402
Sim_243	-0.023123026	-0.003434686	0.002488963	0.004699276	0.010863597	0.008115431	0.003413266	-0.008276782	-7.11E-04	0.005949655	3.76E-04	-0.005169889	0.003352184	0.004108161	0.011244467	-0.002239053	0.014635621	0.007650426	0.002698299	2.89E-04
Sim_244	0.11298603	0.025681065	0.013150455	0.014324074	-0.02730102	-0.014147795	-0.002697756	0.005133569	0.008389784	-0.032338638	-0.004737516	-0.006701052	0.001032349	0.013936892	-0.004501127	-0.014817747	0.001118543	-0.008891244	-0.010417132	-0.010689051
Gud_249	0.12693162	0.04856692	0.13521884	-0.02681862	0.010167671	0.013710587	0.009916018	-2.39E-04	0.020201484	0.024759242	-0.00575429	-0.004035861	-0.013153276	0.015681786	0.007007373	0.001868513	0.009734965	0.003801845	0.008437706	-0.01653181
Gud_312	-0.022447906	0.003010414	0.001541262	1.59E-04	5.42E-07	-0.00185915	0.001806992	0.002148835	-0.004672528	-0.001932795	0.003058201	-0.001648513	-0.003391964	-0.002225405	0.003294609	0.003630468	0.008861238	-0.00205868	0.001779464	-4.75E-05
Gud_315	-0.024343258	-0.00403045	-0.001824401	8.99E-04	0.003023223	-0.003051351	-0.004804877	0.004951115	3.35E-04	-0.002861935	-0.005850504	0.008041292	-0.003026416	0.004299496	-2.37E-04	0.006883985	-0.001374308	-0.003733968	0.002605154	-0.005524057
Gud_320	-0.024857348	0.001807832	2.44E-04	0.013540314	0.018367054	0.002974632	-0.003556541	0.002683922	0.003855505	0.013247293	-0.01586771	0.013379809	-0.008886172	0.042736072	0.006751856	-0.003735618	0.005114009	-0.008887991	0.00315983	0.022352457
Gud_325	-0.024109438	-0.001044578	0.001541962	0.014294419	0.001358014	0.005760925	-9.58E-04	-0.005649366	-0.00509313	7.25E-04	-0.001412296	-0.020127391	0.012307555	-0.003051981	0.012461253	-0.007923084	-0.004421669	0.008738242	-0.01657989	0.01571201
Gud_334	-0.021880792	-0.001404839	-0.003834693	0.008578181	6.37E-04	-0.007248247	0.007373992	-4.68E-04	-0.009242849	-0.006078601	-0.004618458	0.030106487	-0.002284699	-0.014381564	0.002803076	0.001772089	-0.014193934	0.01830101	0.031457786	0.024690747
Gud_345	-0.024050971	3.81E-04	0.002551653	0.007245348	0.001953016	-0.004132957	0.004450557	0.004719917	-0.00227687	-0.002736733	-0.006432809	0.031063875	0.002526825	-0.00620718	-0.002478897	-0.00698759	-0.01012531	0.011082123	0.03011821	0.030558508
Gud_348	-0.022965465	-0.002710442	0.007009637	0.017779337	0.016656917	0.007864649	-0.004349341	0.002459026	0.005362318	0.022310155	-0.02476064	0.012622813	-0.042293575	0.03415657	0.014707075	0.002695024	0.018856518	-5.90E-05	-0.006570784	-0.022835303
Gud_187	-0.021774346	-0.002540537	-0.004662964	-0.028711984	-0.010412943	0.004146552	-0.007808222	-0.00590116	-0.007518243	-0.012411743	0.011674768	0.016172819	0.025044963	-0.015159865	0.003000885	0.017585099	0.010679542	0.012377065	-0.012769464	-0.006944126
Gud_278	-0.019561058	-0.003730027	-2.76E-04	0.003407551	0.002539317	-0.004993703	0.002093827	0.001294737	-9.92E-04	0.003455026	0.004001066	0.005552282	0.002406427	0.004701751	0.010819986	0.005253134	-0.006679501	-0.005078915	-0.002267443	0.009224735
Gud_670	-0.02606196	6.86E-05	2.20E-04	0.018008804	0.010951589	0.01343597	-3.43E-04	-0.01868984	0.026189767	-0.018197427	0.03500131	0.013187317	-0.01137557	-0.026258428	-0.018026283	-0.046050105	0.026166165	-0.024765149	0.001121453	0.002761384
Gud_726	-0.021768633	-8.16E-04	0.006658963	0.019025607	0.020113263	-0.003960962	0.009671115	9.55E-04	0.003576021	0.022701066	-0.021009652	0.035161875	-0.043861642	0.029211555	0.044105116	-0.025151312	-0.013863741	0.009916758	-0.011648707	-0.057532832
Gud_731	-0.010544146	-0.00274104	-0.002909593	-0.009273328	-0.00686068	-0.001034639	-0.007407037	0.003108483	3.91E-04	-7.39E-04	0.003290228	0.004279682	-8.35E-04	-0.004067444	0.003910652	-0.002836189	0.006411605	0.004776548	-0.006653012	-0.008034245
Gud_771	-0.025008243	0.00119789	0.002940115	0.001518226	0.003346348	-0.002956894	-0.00296662	0.001669652	0.001754685	9.20E-05	0.005057837	0.00469769	4.88E-04	-0.004118664	0.001891649	0.004373795	-0.00387879	0.00111718	-0.003015609	0.002663962
Gud_829	-0.02274786	-0.002886862	-0.002240242	0.005536297	-0.001232447	-0.009978245	0.012317005	-0.006101558	-0.00692594	5.10E-04	-0.004010612	0.010472236	-0.00237705	-0.00613872	0.007141086	-0.001434457	-0.003070518	0.004651044	0.012066037	0.016162176
Gud_849	-0.02445808	-0.00106243	0.004261301	0.015196898	0.010712484	0.011831079	0.002545734	-0.022066921	0.027891291	0.005641679	-9.50E-04	-0.032205902	0.013890107	0.024928411	-0.051045313	0.005618185	-0.07624201	-0.001264835	-0.026048971	-0.021103367
Gud_875	-0.023441797	-0.002310737	0.002225782	0.005700035	-0.003123176	0.005845299	-0.003100049	-0.001496781	-0.001276013	-0.003542253	0.009247853	-6.38E-04	-0.003871518	-0.005855279	0.006909992	-0.003582129	-0.013654958	0.004278292	-0.01389757	0.01690196
Gud_877	-0.020016324	-0.00223491	-0.010110457	-0.04620642	-0.03140223	-0.021318028	0.007779443	0.026891807	0.008594751	0.026538417	-0.014410091	-0.037776493	-0.04313809	0.003606797	-0.031440534	-0.04587486	-0.004195677	0.014152895	0.03829633	0.006960996
Sim_878	-0.013724159	-9.95E-04	-0.00480118	-0.025891174	-0.008065919	-0.004404102	0.00408542	-1.22E-04	-6.20E-04	-5.42E-04	0.001331796	-0.009054315	9.30E-04	0.003213065	-2.66E-04	0.003996038	-0.004457207	-0.003946393	-0.003781452	-0.004653555
Gud_904	0.12805025	0.032525197	-0.048700843	-0.050379403	0.06647655	0.041067615	0.032593336	-0.031649344	-0.020690376	-0.00946126	-0.004160132	-0.001432111	-0.014519297	0.005028953	0.003887859	-0.003206947	0.003386508	-0.003000863	0.004452684	0.011407619
Sim_939	0.007819027	0.002939941	-0.01063968	-0.010752887	-0.002801142	0.004442753	-0.012424223	-0.011387647	-0.005223675	0.009468007	-0.008443338	0.002856864	0.025009349	-0.009639747	-0.001940549	0.019500561	-0.00645665	-0.029064149	0.016064467	-0.024029538
Sim_940	0.14880574	0.031329006	-0.0477081	-0.031488024	0.04665805	0.039353564	0.010572292	-0.011675973	-0.023514686	-0.008520211	-0.007354001	0.005391735	0.002548268	0.006072479	-0.014841697	-0.005399291	0.003240753	0.005584525	-0.006821677	-0.005576486
Sim_942	0.11037547	0.020654678	-0.009460414	0.010379454	-0.028665857	0.00214816	-0.008171169	-0.003454461	-9.85E-04	-0.015966529	-4.87E-04	-0.002318174	0.00164389	0.015815621	-0.006322021	-0.014897812	0.011345406	-0.004392054	0.01419655	-0.017385693
Gud_166	0.2143899	-0.12835251	0.009910652	0.006055978	-0.00212695	0.003086174	-0.009339427	0.002096509	-6.75E-04	-5.22E-04	-0.0024548	-0.006072416	0.004716206	0.008878968	-0.001471068	-0.007658889	0.003443629	0.002341871	0.017078506	-0.025888834
Gud_173	-0.023705306	-8.64E-04	0.003688293	0.005225703	0.005472699	0.007201576	0.005116867	-0.006635407	-2.79E-04	6.12E-04	0.001572274	-0.002744187	0.001361731	0.001867418	0.010860137	-0.007369805	0.011161647	0.011169165	0.012320967	-0.008652919
Gud_179	-0.022256684	-0.001717728	0.003721363	0.00805983	0.011496902	0.00295453	-0.003610814	0.002403314	0.00393423	0.005623461	-0.001570268	0.001241609	-0.00717428	0.016146192	0.006891135	0.007655867	0.006549217	-0.002246486	0.009722462	-0.005955162
Gud_180	-0.02436465	0.001411687	-1.46E-04	0.026126713	0.012875555	0.015307625	-0.00121773	-0.025670916	0.029486747	-0.023578363	0.05004814	0.005703438	-0.010542442	-0.039427068	-0.02504108	-0.064820394	0.036315832	-0.028880509	-0.001411543	-0.004994472
Gud_443	-0.023736322	0.002211341	5.57E-04	0.016125929	0.010049529	-0.006888111	0.009512973	0.006298991	-0.011936643	0.007514922	-0.019312317	0.039478976	-0.019524358	-0.008472141	0.04426944	-0.053427447	-0.045825373	0.010023751	-0.014590853	-0.04423842
Gud_559	-0.023468884	0.001279733	0.001836692	0.010970663	0.004890302	0.002902683	0.006023186	8.30E-04	0.002051226	-0.009269734	1.48E-06	0.027387625	-0.013919195	-0.018889075	0.015083221	-0.03270819	-0.029538698	0.015003984	-0.005121574	-0.026459977
Gud_435	0.06005888	0.011180231	-0.013467316	0.025661709	0.005430779	-0.014292288	-0.003960196	0.06174716	-0.015788736	0.011676893	-0.051929396	0.077227555	0.11001372	0.079555005	-0.07384128	-0.064079784	0.038897496	0.01065929	-0.021023083	0.011746328
Gud_745	0.14018151	0.031985838	0.008115757	0.011620166	-0.03174367	-0.006747003	-0.003052638	-0.008633191	0.010773591	-0.016942728	7.94E-04	-0.007355462	-0.004801655	0.007006438	0.013489971	-0.020102996	0.001808313	-0.004236066	-0.00706057	-0.020941243
Sim_120	-0.022103216	-0.002487509	-0.002038978	0.005088809	-0.004892269	0.001673138	0.001398874	-9.75E-04	-0.006695897	-0.005974176	0.006952434	0.001766161	-0.005017355	-0.006539743	7.39E-04	0.004728318	0.001998846	-0.010635788	0.005822117	-0.00824465
Gud_390	-0.012054093	-0.002268565	-0.003150789	-0.030493785	-0.014517505	-0.006545621	-0.008856341	0.007378626	0.022933163	-0.009728947	0.01833761	0.01022603	-0.002076164	0.001481267	0.001281465	0.027566988	7.44E-04	0.040055044	-0.049230766	-0.019260798
Gud_5	-0.017562505	-6.32E-04	-0.004896609	-0.014013457	-0.002927723	0.001425935	-0.006010512	-0.001643439	8.78E-04	-0.002822817	0.002963705	-0.002121372	0.001762108	0.0028035	-0.0034835	0.002824579	0.005738958	0.004483203	-0.004090651	-0.002306596
Gud_11	-0.017800719	-0.00512545	-0.005413052	-0.022485096	-0.008379418	-0.005894685	-2.90E-04	0.00261665	0.00620194	0.001964636	0.007404649	0.001014126	0.001161424	-0.00424097	0.011938203	8.69E-05	0.006492949	0.00119067	-0.002129763	-0.008748732
Gud_41	-0.017896822	-0.002097419	-0.002800874	-0.017678948	-0.007129884	-4.76E-05	0.004813717	-0.007554595	0.008378649	-0.01195598	0.006236356	-0.005806038	0.007778439	-0.001805186	0.005149955	0.007812472	0.013350708	0.022911204	-0.006733498	-0.018751143
Gud_61	-0.022844493	-0.002275413	-0.00437289	-6.45E-04	-0.001627148	-0.001494028	0.001854867	-0.003673495	-0.00229203	-0.003496592	0.002583159	0.00587358	-0.003122664	-0.001479486	0.007830891	6.60E-05	-0.003896932	0.003889023	0.00177942	4.13E-04
Gud_64	-0.019187741	-0.004405863	-0.006987581	-0.0315404	-0.016633246	-0.014043547	0.002538818	0.013638866	0.006857421	0.018235186	-0.008086824	-0.023048935	-0.026251744	0.005309131	-0.01630013	-0.022945223	-0.006732623	0.017989684	0.032343626	0.005874274
Gud_82	-0.026076177	-0.003247785	0.001761965	0.002374826	0.003837717	-9.36E-04	0.002059566	-0.003291633	-0.005728502	0.002811241	-0.007483741	-0.002675643	-0.005548782	-8.47E-04	0.004220129	1.77E-04	-0.012925685	-0.00315907	-0.001761047	0.010895696
Gud_89	-0.0218493	-0.005603164	0.002907262	0.012277487	0.006270539	0.003655361	-7.91E-04	-0.002779628	-0.004168396	0.003956826	-0.008527692	-0.008488149	-0.002590914	0.002216748	0.006236669	0.005830982	0.014100037	-9.67E-05	0.003519521	-0.001600849
Gud_126	-0.02147849	-0.002282387	-4.06E-04	0.004404078	0.004565543	0.003735857	0.001897521	0.003726869	-3.89E-04	0.004193065	0.003811213	-0.002727946	-0.004606497	-0.002163278	0.005678465	-0.004707142	6.43E-04	0.001705722	-0.001128255	0.005146201
Gud_161	-0.023061492	0.004364184	-8.46E-04	0.007565591	4.01E-04	-0.003097026	0.007803327	-0.002004544	1.32E-04	-0.003258565	-0.001331666	0.004390905	0.006543556	-0.001701367	-3.71E-04	3.05E-04	0.003184933	0.002811476	0.006310316	0.013355215
Gud_170	-0.022903588	-0.002955845	8.71E-04	1.64E-04	0.002619555	0.006522875	0.004586453	-0.006858891	-0.003798248	0.001831104	0.005731483	-0.005721177	-0.002281167	0.001517496	0.013983767	-0.00637155	0.002914457	0.007721726	0.002762583	-0.008533438
Gud_172	-0.022360506	-6.40E-04	9.30E-04	0.00558029	0.007237129	0.002004569	0.00617042	-0.004017818	0.011734366	-0.003521896	0.013490853	0.003914228	-8.43E-04	-0.002787344	-0.00746998	-0.006467254	0.006259561	5.77E-04	0.006802212	0.007160227
Gud_174	-0.021231811	-5.63E-04	9.39E-04	0.005958838	-6.79E-04	-0.003484121	0.008118488	3.42E-04	-0.015576038	3.67E-04	-1.98E-04	0.001640575	0.013382767	-0.002885389	-0.001790462	0.011867064	0.001546987	-0.018692348	0.0166328	0.007399614
Gud_175	-0.02003117	-0.001330143	0.001301616	-0.002997738	-0.002446996	-0.003522149	-0.003973383	-0.001527508	0.004902656	-0.005400264	-0.003967919	0.003879072	0.019811077	-0.009778231	0.013792017	0.006171636	-0.013409273	-0.004426639	0.004006481	-0.005558927
Gud_178	-0.025210336	-0.001457232	0.004283728	0.011664587	0.005764906	0.007245671	-0.00297012	0.034931947	-0.088841446	0.002103122	0.0666492	-0.040855493	-0.00856268	0.020085717	-0.011718287	-0.001672534	-0.005947301	-7.21E-04	-0.007746351	-0.006183294
Gud_183	-0.02683459	-0.003043572	0.001634063	0.007812516	0.00740431	0.00598057	0.001102778	-0.015651789	0.023016589	-0.00350611	0.010778043	-0.009661844	-0.005536105	-0.001237164	-0.020681096	-0.001921796	0.013757173	-0.005220989	-0.016447706	-2.00E-04
Gud_188	0.04488363	0.0096282	-0.003695066	0.001194867	-0.011116934	-0.015397448	-0.002467015	-0.004451544	0.006487926	-0.005191777	0.002701883	-0.004404738	0.005844556	0.003382924	0.011250136	-0.006678464	-0.012901397	0.007971884	-0.001301246	-0.006771039
Sim_199	0.040262464	0.007024707	-0.013587442	0.018945472	0.051659714	-0.010499097	-0.00813009	0.054865517	0.03717223	0.045997757	0.013758623	-0.013210001	-0.029600212	0.009967984	0.027003575	0.018404081	0.022743376	-0.022044979	-0.008060476	-0.014842547
Sim_212	-0.023345372	-2.38E-04	0.001743672	0.009458626	0.003534684	-3.25E-04	-0.002006807	-0.001868869	-0.007901067	0.001896661	0.002899619	0.006939224	0.002273739	1.36E-04	-0.002655367	-0.0112725	-0.021521265	-0.006623728	0.003193103	-0.010566948
Gud_216	-0.023746466	-0.001751335	1.36E-04	0.005474446	0.002838065	1.54E-04	0.003065457	0.001335507	9.69E-04	-0.003034216	0.003150608	0.009086809	0.002992501	-0.013350124	3.13E-04	-0.002082899	-0.007579605	0.005832213	0.015928809	0.009406616
Gud_217	-0.02326079	-0.001627147	0.001452223	0.007284825	-8.66E-04	0.001205753	-0.002346695	0.003230111	-0.008433287	-0.003268025	1.03E-04	-0.004029461	0.002131907	-0.006460493	0.003029292	0.001210867	0.004796678	-0.004292906	0.004222018	-0.001477152
Gud_253	-0.021859683	0.001039167	0.003660161	0.020039672	0.009359302	0.014148392	0.006766989	-0.026826613	0.024608376	0.006086621	-0.00215152	-0.030313583	0.013566287	0.02566943	-0.051710244	0.003802164	-0.0789409	-0.006224235	-0.032391462	-0.022289246
Gud_274	-0.024548085	0.00113333	-0.005076401	0.00942936	0.005192154	-0.001462083	0.00355456	7.98E-06	-0.005975949	-0.007496694	-0.012834422	0.037867084	-3.89E-05	-0.011897961	0.009651033	-0.013155893	-0.020619964	0.010051461	0.025892094	0.018678831
Gud_275	-0.022667568	2.38E-06	0.006667438	0.013576393	0.01306526	0.012107069	0.006352268	-0.023326505	0.029533068	0.016411308	-0.003817995	-0.033615444	0.012675086	0.040046114	-0.048073065	0.008853338	-0.067908585	-0.003189726	-0.021751475	-0.02127598
Gud_279	-0.020483598	-0.002870086	-0.004324823	0.00572193	9.79E-04	-6.26E-04	-0.00215311	7.17E-04	-0.003807051	-0.01050814	0.010705097	-0.005221284	0.003289162	0.006497827	0.009107261	-0.001565909	-0.001910499	-0.002691295	-6.13E-04	-0.001361856
Gud_308	-0.026109619	-3.32E-04	-0.003100337	0.015337137	0.01056914	0.005994478	-0.006663054	-0.023098426	0.035700206	-0.007755549	0.016021261	-0.008984769	-0.010628882	-3.85E-04	-0.022207238	0.010949995	0.009887571	0.023637807	0.019599607	0.007058108
Gud_309	-0.02438626	2.64E-04	0.005035267	0.012120324	0.001051729	-0.010424251	0.010925909	-0.004843089	-0.009308858	0.005001267	-0.007933072	0.031483002	-0.010790226	-0.01306465	0.03498354	-0.038463987	-0.04225832	0.006674671	-0.019912126	-0.03857084
Gud_310	-0.026069786	0.005663628	0.007917956	0.008931466	0.006608009	0.005042662	0.005446497	-8.22E-04	-0.009891107	0.006916905	-0.00167728	-0.012344547	0.009950275	0.002569006	0.007810091	-0.003341938	-0.006230122	-0.003065335	-0.016769532	0.016787482
Gud_317	-0.021982163	-4.73E-04	-0.001981998	0.010112564	0.017902996	-0.008125575	-0.008801371	0.0207553	0.022312822	0.03847376	0.011881476	-0.00699049	-0.027388461	0.03233813	0.022461878	0.009701176	0.023289101	-0.020853033	0.005217274	-0.006877763
Gud_323	-0.022023449	-0.002252187	-3.78E-04	0.005980154	-0.001864935	0.003130921	0.002123225	0.00384703	-4.20E-04	-0.001310589	0.001181228	-0.011588667	-0.002970701	0.001402403	-0.005141389	0.00698348	0.008280399	0.001894222	0.007958803	0.002561174
Gud_324	-0.02254663	-0.002039849	-0.001556118	0.010018724	-0.003963672	0.010000961	-1.83E-04	-1.54E-04	-0.009909905	-0.011002002	-0.003181838	0.005004377	0.003112836	-0.008194861	0.002962064	0.011710522	0.002645624	-0.001931664	0.011496725	9.08E-04
Gud_326	-0.026383903	-0.003157256	0.00112203	9.79E-04	0.004236763	-0.004337162	-0.002506672	0.002993827	8.93E-04	-0.001668374	-0.001852218	0.00979993	0.010907881	0.002992214	0.020192884	0.010047129	-0.01263739	0.002109107	0.013420923	0.00907598
Gud_327	-0.025615549	-0.002751892	-5.94E-04	0.011669333	0.00851663	0.00428382	0.001535088	-0.015217522	0.031426612	-0.0030672	0.004362016	-0.0101512	-0.013788106	0.004644983	-0.026246127	0.005258635	0.00966791	-2.70E-04	-0.008737078	0.005657854
Gud_328	-0.026228234	-2.46E-04	-0.001163667	0.00325299	0.005526459	0.001582485	0.002419985	0.001786507	0.001325246	0.004623546	0.001300736	-0.003130209	-4.54E-05	0.007392947	0.001443099	0.003661305	0.003973047	-0.004029889	-0.001758778	-7.40E-04
Gud_329	-0.022851119	-0.002420193	2.53E-04	0.01212277	0.00360516	0.001514037	-0.0016459	-0.00888822	0.019953454	-7.21E-04	0.009982059	-0.007387324	-0.002094187	-0.002196552	-0.018634614	-0.00411883	0.011534106	-0.00864323	-0.012428221	0.006241369
Gud_330	-0.025239855	-0.002005491	-0.001027949	0.012600657	0.006480231	0.006486667	0.001843274	-0.013875337	0.024242785	-0.003139315	0.006025831	-0.007205038	-0.009150522	-0.005826274	-0.02376152	0.001353431	0.010992263	-0.00597757	-0.013781356	-5.22E-04
Gud_333	-0.018063832	-0.004528394	0.001726419	0.013571196	0.002296922	-8.14E-04	-0.00283127	0.007876497	-0.004103862	0.00591029	-0.011066891	0.011056536	0.01323556	0.015599301	-0.006131065	-0.01072848	0.009143867	0.002480183	-0.004931844	0.0164251
Gud_335	-0.027362758	0.001544206	-0.002413008	0.010727994	0.011159857	-0.001618559	-0.004648455	0.009627307	0.011651184	0.019923007	-0.012545223	0.013977597	-0.008709219	0.04384774	0.006977554	0.00153343	0.015854273	-0.016318025	1.91E-04	0.015734527
Gud_336	-0.025801076	4.80E-04	0.00579241	0.012649023	0.018272746	0.002283165	0.001010375	0.002124699	0.015234326	0.025423175	-0.008357035	0.004466345	-0.032208033	0.04106987	0.01682117	0.002711111	0.001444529	-0.004097532	-7.70E-04	-0.025629595
Gud_337	-0.021485541	0.001368468	-0.003971123	-0.001588945	-0.007126755	-9.91E-04	9.83E-04	0.001170154	0.00399668	0.008687732	-0.004711439	-0.00132388	0.008679103	0.002152155	3.15E-04	0.004372071	0.009497589	0.005386297	-0.00247952	-0.001282702
Gud_359	-0.026170097	0.002691087	0.003647589	0.012975784	0.012795854	0.004178148	-0.003774196	0.001928128	0.004647416	0.019325364	-0.013011571	0.008388869	-0.03404947	0.03578965	0.020310579	0.004236669	0.01499211	0.002740867	8.37E-04	-0.02091317
Gud_372	-0.022082137	-0.002821489	0.005322643	0.011458023	-0.00268921	6.06E-04	0.002554772	-0.004636257	-0.003903702	2.17E-04	-0.011741377	8.38E-04	0.0058973	-0.007917469	0.008732099	0.004133356	-0.001144297	0.003384568	4.03E-04	0.003716094
Gud_373	-0.020736672	-8.02E-04	0.002299401	0.008018716	0.011322124	-0.005043769	1.84E-04	0.001012862	0.002808485	0.011778028	-0.009846974	0.003935455	-1.58E-04	0.017651148	0.003419587	-0.004605757	0.006067073	-0.009448073	0.002747232	0.017136637
Gud_375	-0.022789007	9.71E-04	-0.001609019	-5.00E-04	0.001212963	-7.03E-04	-0.00431052	0.001733513	-5.98E-04	8.80E-04	-0.004477923	0.006515426	-0.002310817	0.007391254	0.005859212	0.006358042	-0.002443578	0.003989727	0.012088195	0.015564157
Gud_376	0.05098432	0.016272942	0.07541257	-0.009334435	0.006764976	0.004979126	0.0063352	-0.003426215	0.008257805	0.009889632	-0.006694383	0.005298881	0.00843419	0.010406199	0.005014758	-0.001019357	0.011890472	-0.003866161	0.001614072	-0.010660464
Sim_412	-0.021706047	-0.001822407	-0.001525049	0.012338749	0.004771046	-0.001485009	0.005098509	-0.003184002	-0.00242178	-0.002210181	-0.002589565	0.006265952	8.55E-04	-0.009598125	0.00198205	0.0073986	-0.006729455	-0.001928373	0.012297307	0.007481266
Gud_415	-0.02258898	-0.001209224	0.001671341	0.003149897	0.005656621	-0.0027774	0.004157708	0.013585304	-0.008634448	-0.002677403	-0.012192398	0.034346286	-0.013626445	-0.018576814	0.004488283	-0.009910051	-0.039297737	0.01356303	0.018733183	0.035363007
Gud_414	-0.022455024	4.28E-04	-4.41E-04	0.010371116	0.005468232	-0.004098182	0.007477449	0.007672715	-0.003348111	-0.010033958	-0.011409706	0.025937816	-0.006821439	-0.012303583	0.004944472	0.001275531	-0.024862181	0.004097039	0.020571142	0.03478898
Gud_445	-0.021011773	0.001000451	-0.002217948	0.003822971	-0.004754722	0.003008849	0.003535645	0.001259387	-0.001526296	0.003162435	5.24E-04	0.003918375	0.001393029	0.009093767	-5.03E-04	0.003921271	-0.00801336	-0.004774012	-7.85E-05	0.016429776
Gud_453	0.1319358	-0.1292705	0.018215973	0.005109379	0.011945637	0.011635882	-7.32E-04	-0.006612664	-0.009182639	0.006669004	-0.00233863	0.002196246	-0.002050998	-0.00605342	-0.001762934	0.001838363	-4.21E-05	3.72E-04	0.005115131	0.010315107
Sim_454	-0.022564238	-0.001211969	0.001643316	0.003076266	0.005609552	-0.002764975	0.004167283	0.013592025	-0.0086267	-0.002652478	-0.012184083	0.034335665	-0.013589233	-0.018569406	0.004525914	-0.009955321	-0.039276082	0.013548042	0.018748093	0.03537207
Gud_455	0.12363624	0.045294203	0.12390502	-0.032154467	-0.001498345	0.014080953	0.006677042	0.004821305	0.006751194	9.46E-04	-0.001062691	0.004970459	0.006844986	-0.003232004	0.002804353	0.010891226	0.005456547	0.009741598	1.05E-04	-0.008302901
Sim_456	0.0736533	0.001748562	0.001051309	0.021039484	-0.00222507	-0.029530784	-0.027002865	0.01486408	0.011100195	-0.07606452	-0.00713984	-0.007785815	-0.026861263	0.023585977	0.01267146	0.019904124	-0.031857446	0.02059239	0.01070123	0.04022504
Sim_457	-0.02382423	-0.007551854	0.00255266	0.00673529	0.002388842	0.006348071	-0.003948506	-0.003486031	-0.003137895	0.007830388	0.001033572	0.003319363	1.00E-04	-0.001849218	0.00172193	-0.007512005	0.002195924	0.006751298	-0.002606209	0.01088272
Gud_460	-0.025545595	-4.76E-04	0.005542923	0.001954492	0.004853292	-0.001086263	0.002547998	-8.78E-04	-0.002398296	-9.75E-04	0.004421604	0.005010909	0.003272026	-0.003288718	-0.009893762	0.008711232	-0.008269371	-0.005059341	0.007449599	0.006101056
Gud_461	-0.026833411	4.51E-04	-1.51E-04	0.017568614	0.008386429	0.006999933	-0.014002978	-0.025686216	0.041013565	-0.01322055	0.012474959	0.009583435	-0.012270585	-0.001146696	-0.035303958	0.024709752	0.005906938	0.043967403	0.045829374	0.006700174
Gud_462	-0.024189508	-4.59E-04	0.007379595	0.011917338	0.007431869	0.005350667	0.00413755	0.03435471	-0.08527118	0.002768628	0.06370775	-0.032225665	-0.004626584	0.01412638	-0.004807226	-0.005341041	-0.00659415	0.003093358	-0.01032893	-0.006583349
Gud_463	-0.027560867	-0.001978665	0.003633464	0.016011879	0.009759177	0.008209208	7.36E-04	0.034913562	-0.08970791	0.006438099	0.06395439	-0.04084447	-0.002650698	0.019748941	-0.011467609	-0.007817601	-0.007068218	-0.005815711	-0.008664694	-0.010273768
Gud_464	-0.021887776	0.002894432	8.41E-04	0.002903064	-0.00209759	-0.001450311	-0.001032959	9.76E-04	-0.005956268	0.001925091	-0.009813364	-0.008925833	0.004511025	-0.002882933	0.007904723	-3.00E-04	0.010389729	-0.003367065	-0.004472868	0.012671757
Gud_465	-0.021103248	0.001475824	0.002663415	0.017083876	-0.001274369	0.010340862	9.73E-05	0.005690034	-0.026566228	-0.017206484	-0.022751959	0.008996327	-0.019784138	-0.015411601	-0.03081497	0.034434635	0.01910641	7.67E-04	0.008132417	-0.014584403
Gud_466	-0.026483092	-0.004271119	-0.001107632	0.002881286	0.004514942	-0.002777387	0.003089045	-0.001062065	-0.007722044	-0.004799687	-0.002547942	0.005981147	0.00497433	-0.006253276	-0.004557725	0.008335345	-0.00887234	-0.012643316	0.005746606	2.47E-04
Gud_468	-0.025110077	0.002240162	0.006649301	0.01274024	0.001220944	0.005095932	-0.004846922	0.00150508	-0.014533979	-0.015286263	-0.020049471	0.012747693	-0.02991538	-0.014307357	-0.029692682	0.019511264	0.013063528	0.012582668	-6.76E-04	-0.014065978
Gud_469	-0.024658225	-7.51E-04	0.003795534	0.026511118	0.00520321	0.016369058	-0.004725072	-0.021543128	0.02459315	-0.025161581	0.056305703	0.012218699	-0.015653979	-0.039262373	-0.021701958	-0.07054988	0.041471623	-0.029756939	-0.006444478	-9.78E-05
Gud_470	-0.021565055	0.001713937	3.12E-04	0.012007932	-0.003745841	0.006948642	0.001231258	0.001344343	-0.012247083	-0.006505758	-0.005048662	0.005347624	-0.00312411	-0.006766868	-0.001075246	0.012648263	0.003802676	-0.005319762	0.001423815	-0.001336746
Gud_472	-0.024680927	-0.001530354	-6.73E-04	0.015580734	0.006707575	-0.01247437	0.012556231	0.003899508	-0.008921117	0.00977577	-0.031956714	0.02077879	-0.015303706	-0.02174408	0.05083151	-0.05082615	-0.042039562	0.012186159	-0.02432161	-0.042374395
Gud_473	-0.020014705	-0.001195131	0.005201986	0.012294537	0.007788141	0.004945599	0.002400327	0.033509642	-0.08552325	0.003510944	0.069761895	-0.041539643	-0.001061578	0.017350256	-0.010284518	-0.001773206	-0.00742482	-0.005471205	-0.00869524	-0.007716835
Gud_497	-0.020734755	-0.004354072	-6.71E-05	0.001243228	8.75E-04	-0.004158972	0.001147778	0.00232549	-0.004216093	-0.002350976	0.00389112	3.94E-04	0.004281147	-0.003168636	0.003560982	-0.004529099	0.005459204	-4.37E-04	-0.004597427	0.006671469
Gud_498	-0.022252088	-0.00501868	0.00160585	1.68E-04	0.001338324	-0.003448727	0.001902602	-0.003118692	-0.009253081	-0.004206083	0.005659436	0.007211096	0.009351222	-0.008997432	-5.75E-04	0.001265794	-0.005741686	-0.006242899	0.010122034	0.014739992
Gud_499	-0.024295634	-6.47E-04	-0.004112181	0.008443189	0.003307996	0.002171808	0.002805543	-0.008042463	0.006136286	-0.002538466	0.009613662	0.001010588	0.007427622	-0.005736434	-0.006854308	-0.002650276	0.003147135	-0.006657154	0.003275623	0.001882105
Gud_592	0.1281391	0.034320675	-0.055546045	-0.010443962	0.08870541	0.00652449	0.019947238	0.0639374	0.024594054	-0.001420351	0.002436472	-0.011164437	-2.19E-04	-0.033145096	-0.001380545	0.01890059	-0.011068204	-0.004033201	0.006098542	-0.001438739
Sim_660	-0.0193801	0.001200775	-0.004183653	0.007057862	0.003555352	-0.001196414	0.004215579	-0.005165373	0.005801115	0.002329371	-0.001483749	-0.011578926	0.002922801	0.001334823	-0.005463539	-0.002439083	-0.016960345	-0.001070228	-0.002618246	-0.002510765
Gud_663	-0.023152007	-8.82E-04	-0.001010712	0.012538499	0.006730754	-0.00662151	0.009557649	-0.001767574	-0.010936059	0.003756996	-0.015443699	0.02647817	-0.018115714	-0.009823085	0.031106226	-0.030455476	-0.034627486	0.004948321	-0.018042294	-0.03668666
Gud_664	-0.02295701	0.001012495	3.68E-04	0.009899563	0.008171761	-5.81E-04	0.001815369	0.001990422	0.018362276	1.12E-04	0.008884884	0.004640518	-0.007910026	0.003837423	0.004647553	-2.13E-04	0.008071867	-0.010201211	0.004119523	-0.006005878
Gud_665	-0.003041549	-0.001397046	-5.49E-04	-0.01177885	-0.009430119	-7.03E-04	0.003727769	0.003172792	-0.002165408	-0.007177674	-0.001632872	5.79E-04	0.00145459	-0.002140567	-3.16E-06	0.004177284	-0.002307519	-0.011014623	0.001293137	-0.007260913
Gud_720	-0.02301939	-0.002599309	-0.007275225	-0.012738337	-0.004900818	-1.82E-04	0.002064106	0.002289466	0.008640802	-0.005169448	0.01039026	0.002404991	0.011191805	0.001386377	0.004760336	0.010601179	0.002786753	8.95E-04	-0.006478233	4.33E-04
Gud_725	-0.024993619	0.00272629	4.49E-04	0.011781411	0.0014617	0.002816723	-0.006285752	0.012135493	-0.018937692	-0.00359229	0.00147077	0.005696608	-0.018521968	0.004050565	-0.014615024	0.015099385	0.003879702	0.004428588	-3.81E-04	-0.005444715
Gud_740	-0.016351804	-0.00114833	-0.001273727	-0.012872422	-0.013065443	-0.005580208	-0.001572389	0.007942364	0.004553907	-0.002326187	0.005181524	-8.19E-04	-0.008002469	-4.94E-04	-0.005492231	0.005659672	0.006886976	-0.0040789	-0.003827547	-0.003379196
Gud_758	-0.021763656	-0.001709154	-0.001698245	0.002884829	-0.002330668	-0.002684293	0.006412242	-0.001920424	-0.008481523	0.004432276	-0.001755986	0.00928623	-0.003134723	-0.006941043	0.007926368	-0.002499882	7.90E-04	-0.002611577	0.002807369	1.05E-04
Gud_780	-0.014957534	9.93E-04	0.00432261	0.007714084	9.24E-04	-0.001382119	-3.93E-04	1.25E-04	-0.001332807	-0.006650069	-0.001256618	0.003297188	-0.002043707	0.001001223	0.002443044	0.001370171	-6.37E-04	0.004329956	9.92E-04	0.006951117
Gud_770	-0.023203056	0.002766777	-1.90E-04	6.82E-06	0.001366718	0.002847909	0.003560875	-2.49E-04	0.001894431	-0.003963905	-0.002122759	0.001478156	0.008967496	-0.009083853	-0.001652555	0.002745593	0.001651982	-0.002070982	0.005128253	0.00641099
Gud_786	-0.022046052	-0.003009162	0.002829423	0.01021372	0.004070042	0.004121017	-8.18E-05	-0.007369589	0.006318681	-0.010569377	0.002199767	-9.06E-04	-0.002479651	-0.003984243	-0.002276544	-0.002832773	0.002272798	0.0029819	0.007247934	0.005002762
Gud_788	-0.025051443	-0.002058015	0.006544781	0.008591066	0.011778312	0.003256884	-7.15E-05	0.007305379	0.001186207	0.012529491	-0.006067711	-0.001156995	-0.011600724	0.034712277	0.013904757	0.010348928	0.007459775	-0.009351555	0.010913935	-0.00748056
Gud_844	-0.021533871	8.97E-04	-0.002356363	0.005924625	6.19E-04	-0.001046638	-1.25E-04	5.06E-05	-0.002885404	-1.92E-04	-0.007731971	0.010190945	0.009318777	0.002362937	1.82E-04	-0.003177357	-0.003894308	0.004738434	-0.002357846	0.007912724
Gud_850	0.05216915	0.014876695	0.003158341	-0.003899074	-0.0313432	-0.010839303	0.001173453	0.013860125	0.011731833	-0.020788092	0.007034597	-0.006931313	-0.004448054	0.010808798	0.010801107	-0.001917341	0.00731286	-0.007225715	-0.007462873	-0.019328624
Sim_879	-0.019957656	-0.008359961	-0.012083758	-0.0327721	-0.013398623	-0.003904778	-0.001305921	0.001135428	0.010659142	-0.007120105	-0.007851189	-0.005738366	0.002454038	-0.00296305	-0.009626817	0.018014112	6.91E-04	-0.05152881	-0.03674001	0.013730762
Gud_880	0.14916748	-0.13693456	0.007765743	-0.023283308	8.99E-04	0.005573668	-0.002002845	0.002142195	5.57E-04	0.009197393	1.10E-04	-0.00469175	-0.010656563	-0.004252305	0.003447503	0.009813645	-0.005062254	-0.009574818	-0.004488032	-7.13E-05
Gud_883	0.042666987	0.011477685	-0.007955278	0.011997669	-0.018307807	-0.002487473	-0.003976695	-0.00383314	-9.43E-04	-0.007675766	0.003368464	-0.003874215	0.005482496	0.011643571	0.005965758	-0.008323335	0.005779577	-0.008386659	0.004003715	-0.013942967
Sim_945	0.10668998	0.025217729	-0.008783071	0.003578653	-0.02806715	-0.003980098	-0.012519014	0.009227011	0.00269302	-0.021497602	0.001274804	-0.005002288	-0.007832637	0.010391388	-0.003674971	-0.011341549	0.00962222	-0.019247364	0.002893913	-0.018971259
Sim_946	0.07578965	0.01222854	-0.004739388	0.014499114	-0.013402585	-0.006827894	-0.016590314	-0.012942321	-0.003156973	-0.012307972	-0.004156522	-0.003575826	0.021694582	0.006338359	-1.44E-04	-0.004826231	-0.0020386	-0.004314601	0.021341652	-0.016881753
Sim_949	0.047718275	0.011101201	-0.005466322	0.007690885	-0.014062499	-2.84E-04	0.001826999	-0.006845715	6.99E-04	-0.005279978	0.005019988	-0.002867829	0.010515654	0.009407551	0.002984961	-0.007973307	0.016029133	0.00100046	0.007741054	-0.021780623
Sim_950	0.114135176	0.018076902	-0.013946794	0.02022621	-0.028317288	0.014726277	0.002251105	0.002582874	-0.007458958	0.001985764	-0.003619861	9.74E-05	0.004980745	0.004687704	-0.001802097	-0.013580323	-0.002651483	-0.015661854	0.009006264	-0.013925915
Sim_968	0.12486321	0.02474831	-0.001138774	0.020438218	0.007002197	-0.14136477	0.10108334	-0.07271581	-0.010800473	0.04371183	0.018857758	0.001598112	-0.00580763	-0.004224829	-0.012808269	0.020393176	0.006111159	-0.005709325	-0.005407597	0.009618415
Sim_213	-0.020898934	0.001186437	-0.002642783	4.66E-04	0.001114423	-0.004505523	-0.001397692	0.002931424	0.005210923	0.006796082	-0.006924954	0.009092424	-0.001857709	0.025163762	0.01382885	-4.18E-04	0.004524214	3.19E-05	0.00735782	0.029109487
Gud_666	0.05708851	0.023411566	0.10644669	-0.02005751	0.013256086	0.021157518	0.003426464	-0.001285258	-0.008833716	0.009705394	0.013265029	0.005473145	0.016420687	-0.01878385	-0.002327798	-0.006095171	-0.022552624	-0.004196198	-0.001526524	0.039599728
Sim_218	-0.018553939	-0.001186225	-0.007078333	-0.012925925	0.003225759	0.001364622	0.012728677	-0.00402273	-0.002173147	-0.009425197	-0.020863913	0.002155434	0.038197733	-0.017004654	0.00307864	0.024360979	-0.034901258	-0.11948782	0.08284714	-0.04851215
Gud_544	-0.018529829	-0.001150328	-0.007051446	-0.012987693	0.003293355	0.001405267	0.012764358	-0.004047523	-0.00215903	-0.009408555	-0.020874236	0.002192637	0.038201828	-0.017031211	0.003041749	0.0243704	-0.034944292	-0.119516015	0.08285083	-0.04855753
Gud_545
