# Supplementary material for: Genome-wide association analysis revealed novel candidate genes for body measurement traits in indigenous Gudali and crossbred Simgud in Cameroon
Source: BMC Genomics. 2025 Jul 14;26:664. doi: 10.1186/s12864-025-11865-7 (PMC12257737; doi:10.1186/s12864-025-11865-7)
Supplement: Supplementary file 9 — Additional file 9. Novel candidate genes associated with body traits based on imputation data. [file 12864_2025_11865_MOESM9_ESM.tex]

\begin{table}[!ht]
    \centering
    \begin{tabular}{|l|l|l|l|l|l|}
    \hline
        GWAS with imoputed genome & ~ & ~ & ~ & ~ & ~ \\ \hline
        Trait & SNP & Chr & BP & P & Novel genes \\ \hline
        body\_length & BovineHD1800005735 & 18 & 18251817 & 3.66E-17 & ~ \\ \hline
        body\_length & BovineHD2200013347 & 22 & 45833442 & 9.07E-13 & CACNA2D3 \\ \hline
        body\_length & BTA-55165-no-rs & 22 & 9019119 & 2.28E-12 & ~ \\ \hline
        body\_length & BovineHD2200013352 & 22 & 45852208 & 8.72E-12 & CACNA2D3 \\ \hline
        body\_length & BTB-01811453 & 17 & 31877178 & 3.12E-11 & ~ \\ \hline
        body\_length & BTA-81825-no-rs & 8 & 73015373 & 3.44E-11 & ~ \\ \hline
        body\_length & BovineHD0200001988 & 2 & 6858075 & 1.33E-09 & ~ \\ \hline
        body\_length & BTB-00225243 & 5 & 36575080 & 1.65E-09 & TMEM117 \\ \hline
        body\_length & Hapmap42109-BTA-122067 & 17 & 32849877 & 2.97E-09 & ~ \\ \hline
        body\_length & ARS-BFGL-NGS-36961 & 20 & 15807361 & 3.52E-09 & ~ \\ \hline
        body\_length & ARS-BFGL-NGS-15884 & 8 & 98434010 & 7.06E-09 & ~ \\ \hline
        body\_length & 19-6316729-C-T-rs378660107 & 19 & 6110043 & 1.14E-08 & ~ \\ \hline
        body\_length & BovineHD1000015211 & 10 & 50486650 & 1.84E-08 & BNIP2 \\ \hline
        body\_length & BovineHD1700021788 & 17 & 72543829 & 3.17E-08 & ZNF74 \\ \hline
        body\_length & BovineHD2900002422 & 29 & 8408603 & 4.95E-08 & TMEM135 \\ \hline
        body\_length & BTB-00498885 & 12 & 55496555 & 6.44E-08 & TRNAG-UCC \\ \hline
        body\_length & BovineHD2400005352 & 24 & 19760482 & 7.56E-08 & CELF4 \\ \hline
        body\_length & ARS-BFGL-NGS-531 & 10 & 36829871 & 8.28E-08 & ~ \\ \hline
        sacrun\_height & BovineHD0100015405 & 1 & 54281520 & 9.30E-32 & ~ \\ \hline
        sacrun\_height & BovineHD0300010326 & 3 & 33009094 & 7.27E-25 & ~ \\ \hline
        sacrun\_height & BovineHD0300010324 & 3 & 33006680 & 1.21E-24 & ~ \\ \hline
        sacrun\_height & ARS-BFGL-NGS-7030 & 25 & 20942828 & 1.54E-24 & ~ \\ \hline
        sacrun\_height & BovineHD2400006667 & 24 & 24259870 & 2.32E-24 & ~ \\ \hline
        sacrun\_height & ARS-BFGL-NGS-118412 & 24 & 48528658 & 9.69E-18 & ~ \\ \hline
        sacrun\_height & BovineHD2400013697 & 24 & 48525522 & 1.06E-17 & ~ \\ \hline
        sacrun\_height & BovineHD2500010674 & 25 & 37709326 & 6.19E-16 & ~ \\ \hline
        sacrun\_height & BTA-81825-no-rs & 8 & 73015373 & 8.25E-16 & ~ \\ \hline
        sacrun\_height & ARS-BFGL-NGS-73573 & 24 & 61367470 & 2.05E-15 & ~ \\ \hline
        sacrun\_height & BovineHD1200011574 & 12 & 40470693 & 2.35E-15 & ~ \\ \hline
        sacrun\_height & BovineHD1800005735 & 18 & 18251817 & 6.76E-14 & ~ \\ \hline
        sacrun\_height & BovineHD2500006500 & 25 & 22931035 & 7.86E-14 & ~ \\ \hline
        sacrun\_height & Hapmap43636-BTA-63692 & 28 & 18703012 & 1.85E-13 & ~ \\ \hline
        sacrun\_height & BovineHD1200008682 & 12 & 29404264 & 1.02E-12 & ~ \\ \hline
        sacrun\_height & Hapmap24428-BTA-112183 & 20 & 53024269 & 1.22E-12 & ~ \\ \hline
        sacrun\_height & BovineHD1200008688 & 12 & 29441999 & 1.24E-12 & ~ \\ \hline
        sacrun\_height & Hapmap50255-BTA-119714 & 21 & 54304967 & 1.35E-12 & ~ \\ \hline
        sacrun\_height & ARS-BFGL-NGS-14982 & 24 & 30132541 & 2.66E-12 & ~ \\ \hline
        sacrun\_height & BovineHD2400008260 & 24 & 30076019 & 4.42E-12 & AQP4 \\ \hline
        sacrun\_height & ARS-BFGL-NGS-117961 & 24 & 19726696 & 1.10E-11 & ~ \\ \hline
        sacrun\_height & ARS-BFGL-NGS-107550 & 27 & 31299640 & 1.87E-11 & ~ \\ \hline
        sacrun\_height & ARS-BFGL-NGS-78220 & 25 & 28385587 & 1.96E-11 & ~ \\ \hline
        sacrun\_height & ARS-BFGL-NGS-101637 & 25 & 28648581 & 4.67E-11 & ~ \\ \hline
        sacrun\_height & BovineHD2500010695 & 25 & 37794838 & 6.99E-11 & BHLHA15 \\ \hline
        sacrun\_height & BovineHD0200039720 & 2 & 135082967 & 8.51E-11 & ~ \\ \hline
        sacrun\_height & BTA-60438-no-rs & 25 & 39799663 & 1.04E-10 & SDK1 \\ \hline
        sacrun\_height & ARS-BFGL-NGS-46949 & 20 & 56533258 & 2.41E-10 & RETREG1 \\ \hline
        sacrun\_height & BovineHD2000013583 & 20 & 48804024 & 3.39E-10 & TRNAF-AAA, CDH10 \\ \hline
        sacrun\_height & BovineHD0300006766 & 3 & 21474502 & 3.45E-10 & ~ \\ \hline
        sacrun\_height & BovineHD1400024442 & 14 & 25255448 & 6.16E-10 & TOX \\ \hline
        sacrun\_height & BovineHD0100042173 & 1 & 144595788 & 7.55E-10 & ~ \\ \hline
        sacrun\_height & BovineHD2500005804 & 25 & 20781550 & 8.44E-10 & USP31 \\ \hline
        sacrun\_height & ARS-BFGL-NGS-6656 & 21 & 42828439 & 8.48E-10 & AKAP6 \\ \hline
        sacrun\_height & ARS-BFGL-NGS-97032 & 10 & 44727501 & 8.73E-10 & ~ \\ \hline
        sacrun\_height & ARS-BFGL-NGS-12947 & 14 & 25300021 & 1.01E-09 & ~ \\ \hline
        sacrun\_height & BovineHD1100017100 & 11 & 59964824 & 1.09E-09 & USP34 \\ \hline
        sacrun\_height & BovineHD1100017102 & 11 & 59979460 & 1.09E-09 & ~ \\ \hline
        sacrun\_height & BTB-00475052 & 11 & 59980286 & 1.09E-09 & ~ \\ \hline
        sacrun\_height & ARS-BFGL-NGS-36961 & 20 & 15807361 & 1.19E-09 & ~ \\ \hline
        sacrun\_height & BovineHD2400009894 & 24 & 35603859 & 1.60E-09 & YES1 \\ \hline
        sacrun\_height & BovineHD2400009900 & 24 & 35617735 & 1.60E-09 & ~ \\ \hline
        sacrun\_height & BovineHD2400009905 & 24 & 35648794 & 1.60E-09 & ~ \\ \hline
        sacrun\_height & ARS-BFGL-NGS-38691 & 3 & 53136752 & 1.67E-09 & TRNAC-ACA,ZFN326 \\ \hline
        sacrun\_height & ARS-BFGL-NGS-113726 & 10 & 19127911 & 1.69E-09 & GRAMD2A \\ \hline
        sacrun\_height & BovineHD1200007906 & 12 & 26359384 & 2.29E-09 & NBEA \\ \hline
        sacrun\_height & BovineHD1200007931 & 12 & 26460369 & 2.37E-09 & ~ \\ \hline
        sacrun\_height & BovineHD1200007941 & 12 & 26516925 & 2.37E-09 & ~ \\ \hline
        sacrun\_height & Hapmap50550-BTA-103658 & 12 & 26465783 & 2.37E-09 & ~ \\ \hline
        sacrun\_height & BovineHD2000005811 & 20 & 19368756 & 3.05E-09 & PDE4D \\ \hline
        sacrun\_height & BTB-01452384 & 21 & 50156924 & 3.25E-09 & ~ \\ \hline
        sacrun\_height & Hapmap51425-BTA-24269 & 12 & 26532698 & 3.27E-09 & ~ \\ \hline
        sacrun\_height & ARS-BFGL-NGS-38449 & 25 & 32065350 & 4.38E-09 & ~ \\ \hline
        sacrun\_height & ARS-BFGL-NGS-40934 & 3 & 92637901 & 4.89E-09 & GLIS1 \\ \hline
        sacrun\_height & BovineHD0300017052 & 3 & 56415950 & 5.25E-09 & ~ \\ \hline
        sacrun\_height & BovineHD1200009357 & 12 & 31788986 & 7.70E-09 & FLT1 \\ \hline
        sacrun\_height & ARS-BFGL-NGS-2973 & 3 & 101700489 & 8.16E-09 & ~ \\ \hline
        sacrun\_height & BTB-01128234 & 20 & 54554943 & 1.40E-08 & CDH18 \\ \hline
        sacrun\_height & BovineHD0300014335 & 3 & 46904154 & 1.42E-08 & ~ \\ \hline
        sacrun\_height & BTB-01811453 & 17 & 31877178 & 1.42E-08 & ~ \\ \hline
        sacrun\_height & ARS-BFGL-NGS-18654 & 25 & 41015047 & 1.63E-08 & ~ \\ \hline
        sacrun\_height & BovineHD2500002420 & 25 & 9008832 & 1.96E-08 & ~ \\ \hline
        sacrun\_height & ARS-BFGL-NGS-531 & 10 & 36829871 & 2.13E-08 & ~ \\ \hline
        sacrun\_height & BovineHD2500011407 & 25 & 39969627 & 2.52E-08 & SDK1 \\ \hline
        sacrun\_height & BTA-55165-no-rs & 22 & 9019119 & 2.53E-08 & ~ \\ \hline
        sacrun\_height & BovineHD2100007068 & 21 & 23723788 & 2.77E-08 & ~ \\ \hline
        sacrun\_height & BovineHD1200008192 & 12 & 27428468 & 2.83E-08 & ~ \\ \hline
        sacrun\_height & BovineHD3000043912 & 30 & 137039967 & 3.01E-08 & ~ \\ \hline
        sacrun\_height & BovineHD2800010006 & 28 & 36396857 & 3.02E-08 & ~ \\ \hline
        sacrun\_height & BovineHD2000009821 & 20 & 34201750 & 3.26E-08 & ~ \\ \hline
        sacrun\_height & BovineHD0300014600 & 3 & 47876234 & 3.34E-08 & ~ \\ \hline
        sacrun\_height & BovineHD0200030157 & 2 & 121623819 & 3.47E-08 & ~ \\ \hline
        sacrun\_height & BTB-01462216 & 28 & 23567245 & 4.93E-08 & CTNNA3 \\ \hline
        sacrun\_height & BovineHD2500010662 & 25 & 37667006 & 5.67E-08 & BAIAP2L1 \\ \hline
        sacrun\_height & Hapmap30462-BTC-059597 & 25 & 5791201 & 6.20E-08 & RBFOX1 \\ \hline
        sacrun\_height & ARS-BFGL-NGS-119282 & 21 & 60301168 & 7.04E-08 & SYNE3 \\ \hline
        sacrun\_height & BovineHD2100020165 & 21 & 67406327 & 8.01E-08 & RCOR1 \\ \hline
        sacrun\_height & BovineHD0900025670 & 9 & 89714591 & 8.14E-08 & VIP \\ \hline
        sacrun\_height & BovineHD0300006089 & 3 & 18919831 & 8.43E-08 & THEM4, THEM5 \\ \hline
        sacrun\_height & ARS-BFGL-NGS-15884 & 8 & 98434010 & 9.10E-08 & ~ \\ \hline
        sacrun\_height & ARS-BFGL-NGS-112767 & 25 & 21318359 & 9.33E-08 & DCTN5 \\ \hline
        sacrun\_height & Hapmap43356-BTA-79201 & 1 & 36796167 & 9.54E-08 & ~ \\ \hline
        ear\_length & BTA-81825-no-rs & 8 & 73015373 & 4.88E-11 & ~ \\ \hline
        ear\_length & BovineHD1800005735 & 18 & 18251817 & 7.78E-09 & ~ \\ \hline
        ear\_length & BTA-55165-no-rs & 22 & 9019119 & 3.02E-08 & ~ \\ \hline
        ear\_length & BovineHD0100015405 & 1 & 54281520 & 4.85E-08 & ~ \\ \hline
        height\_at\_withers & BTA-81825-no-rs & 8 & 73015373 & 3.02E-15 & ~ \\ \hline
        height\_at\_withers & BovineHD1800005735 & 18 & 18251817 & 1.34E-13 & ~ \\ \hline
        height\_at\_withers & ARS-BFGL-NGS-531 & 10 & 36829871 & 3.17E-10 & ~ \\ \hline
        height\_at\_withers & BovineHD1700013218 & 17 & 46179818 & 3.59E-10 & ~ \\ \hline
        height\_at\_withers & BTB-01811453 & 17 & 31877178 & 5.16E-10 & ~ \\ \hline
        height\_at\_withers & ARS-BFGL-NGS-2707 & 5 & 60697563 & 2.52E-09 & CFAP54 \\ \hline
        height\_at\_withers & 19-6316729-C-T-rs378660107 & 19 & 6110043 & 5.84E-09 & ~ \\ \hline
        height\_at\_withers & ARS-BFGL-NGS-24543 & 17 & 32812968 & 8.73E-09 & ~ \\ \hline
        height\_at\_withers & BTA-55165-no-rs & 22 & 9019119 & 9.51E-09 & ~ \\ \hline
        height\_at\_withers & BovineHD0100015405 & 1 & 54281520 & 2.37E-08 & ~ \\ \hline
        height\_at\_withers & Hapmap42109-BTA-122067 & 17 & 32849877 & 9.02E-08 & ~ \\ \hline
    \end{tabular}
\end{table}
