# Supplementary material for: Genome-wide association analysis revealed novel candidate genes for body measurement traits in indigenous Gudali and crossbred Simgud in Cameroon
Source: BMC Genomics. 2025 Jul 14;26:664. doi: 10.1186/s12864-025-11865-7 (PMC12257737; doi:10.1186/s12864-025-11865-7)
Supplement: Supplementary file 10 — Additional file 10. Phenotypic data used for the association analysis. [file 12864_2025_11865_MOESM10_ESM.txt]

<Trait>	height_at_withers	body_length	sacrun_height	ear_length
Sim_1	99	102	100	17
Gud_2	126	129	128	22
Sim_3	138	133	132	20
Gud_4	120	118	117	22
Gud_6	133	120	129	20
Gud_7	119	107	118	22
Sim_8	113	99	112	23
Gud_9	134	130	133	19
Gud_10	127	96	142	19
Gud_12	112	81	116	20
Gud_13	121	120	121	23
Gud_14	123	80	104	21
Gud_15	132	110	132	19
Gud_16	111	91	130	19
Gud_17	113	119	110	19
Gud_18	115	100	127	19
Sim_19	132	128	129	19
Gud_20	114	103	134	19
Gud_21	134	99	133	20
Gud_22	128	81	134	22
Gud_23	131	96	126	19
Gud_24	122	81	100	19
Gud_25_	123	89	124	21
Gud_26	126	110	139	22
Gud_27	127	106	127	20
Gud_28	124	93	124	19
Gud_29	120	85	123	21
Gud_30	133	94	123	20
Gud_31	127	89	125	23
Gud_32	134	105	132	19
Gud_33	119	87	122	19
Gud_34	135	116	127	20
Gud_35	100	98	110	18
Sim_36	114	99	100	19
Gud_37	138	99	133	20
Gud_38	115	98	125	22
Gud_39	119	101	112	20
Gud_40	126	96	130	18
Gud_42	142	105	134	23
Gud_43	139	100	131	22
Sim_44	133	98	104	19
Gud_45	136	101	130	21
Gud_46	124	97	127	21
Gud_47	135	99	129	19
Gud_48	116	87	115	20
Sim_49	142	133	146	20
Gud_50	136	113	145	23
Gud_51	124	96	123	19
Gud_52	129	108	126	19
Gud_53	119	80	89	21
Gud_54	141	120	121	25
Gud_55	137	108	135	21
Gud_56	121	124	134	21
Gud_57	113	96	122	18
Gud_58	119	88	130	22
Gud_59	118	113	122	20
Gud_60	142	104	133	19
Gud_62	130	112	134	21
Gud_63	125	98	125	19
Gud_65	133	109	127	22
Gud_66	132	95	132	19
Gud_67	99	84	118	18
Gud_68	110	89	120	20
Gud_69	127	104	113	21
Gud_70	125	100	120	20
Gud_71	144	107	135	23
Gud_72	128	106	115	20
Gud_73	129	106	128	20
Gud_74	129	130	136	19
Sim_75	117	103	118	20
Gud_76	137	109	114	19
Gud_77	129	115	137	26
Gud_78	100	100	100	20
Gud_79	132	100	129	19
Gud_80	125	105	123	19
Gud_81	116	86	123	19
Sim_83	131	120	116	23
Gud_84	116	108	119	21
Gud_85	140	110	137	27
Gud_86	137	106	146	23
Gud_87	140	104	136	25
Gud_88	129	115	131	21
Sim_90	128	126	130	23
Gud_91	143	107	136	24
Sim_92	130	116	134	17
Sim_93	149	138	137	27
Gud_94	130	109	126	24
Gud_95	139	113	135	26
Gud_96	149	100	140	23
Gud_97	134	104	145	23
Sim_98	123	143	145	27
Sim_99	138	125	143	23
Gud_100	150	110	142	26
Sim_101	146	145	140	20
Gud_102	143	110	130	25
Gud_103	133	122	131	23
Gud_104	143	116	140	22
Sim_105	138	120	134	21
Sim_106	138	140	145	25
Sim_107	136	133	142	21
Sim_108	140	142	140	24
Sim_109	140	132	132	22
Gud_110	135	115	128	23
Gud_111	139	125	135	25
Gud_112	148	110	127	23
Gud_113	142	115	132	24
Sim_114	134	112	138	20
Sim_115	137	124	133	23
Sim_116	137	130	138	22
Gud_117	143	121	131	26
Gud_118	145	115	129	26
Gud_119	147	115	135	20
Sim_121	128	118	132	24
Gud_122	130	112	129	19
Gud_123	144	110	135	25
Gud_124	128	111	127	23
Gud_125	149	97	139	20
Gud_127	143	118	136	28
Sim_128	140	138	140	27
Gud_129	140	150	131	23
Gud_130	147	117	134	23
Sim_131	135	100	135	20
Sim_132	135	132	137	23
Sim_133	143	130	148	26
Gud_134	139	113	136	23
Gud_135	149	108	136	25
Gud_136	149	110	130	20
Gud_137	129	80	125	20
Gud_138	143	110	132	22
Gud_139	138	105	130	23
Sim_140	124	100	112	20
Gud_141	129	109	133	23
Sim_142	120	103	118	24
Gud_143	145	119	131	26
Gud_144	170	117	134	25
Gud_146	154	93	137	20
Gud_147	141	119	133	25
Gud_149	127	119	131	22
Gud_150	144	118	135	26
Gud_151	137	116	124	25
Gud_152	142	113	137	26
Gud_153	140	102	142	20
Gud_154	144	105	137	22
Sim_155	135	129	135	23
Gud_156	143	110	135	24
Sim_157	128	123	128	25
Gud_158	144	105	138	21
Gud_159	160	120	142	26
Gud_160	148	100	142	20
Gud_162	130	98	122	22
Gud_163	133	111	139	26
Gud_164	140	116	135	25
Gud_165	141	99	142	24
Gud_167	137	107	133	23
Gud_169	140	104	132	25
Gud_171	138	103	136	25
Gud_182	134	100	136	26
Gud_185	146	114	147	26
Gud_186	134	113	140	28
Gud_189	127	92	120	22
Gud_190	145	100	130	20
Gud_191	140	110	140	20
Gud_192	145	110	138	20
Sim_193	117	117	127	24
Gud_195	150	110	140	22
Gud_197	137	98	134	20
Gud_198	143	100	120	18
Gud_201	138	106	140	22
Gud_202	143	105	137	23
Gud_203	130	93	133	18
Gud_204	146	105	138	24
Gud_205	139	94	120	20
Sim_206	126	110	127	20
Gud_207	142	100	134	25
Sim_209	135	115	126	24
Sim_210	126	96	125	20
Sim_211	145	133	145	27
Sim_214	147	130	147	27
Sim_215	144	113	137	23
Sim_220	135	110	140	22
Sim_221	147	153	153	23
Sim_222	142	105	139	22
Gud_226	140	122	133	24
Gud_227	144	108	130	20
Gud_228	140	100	130	25
Gud_229	145	145	144	21
Sim_230	140	121	145	25
Gud_231	141	106	132	21
Gud_232	139	110	133	23
Gud_233	148	107	140	28
Gud_235	140	110	130	23
Gud_236	134	114	131	26
Gud_237	144	103	140	22
Sim_238	150	134	150	23
Gud_239	138	103	130	22
Gud_240	150	107	143	24
Sim_242	136	103	137	20
Sim_245	156	130	150	26
Sim_246	132	102	129	20
Sim_247	130	100	120	22
Gud_248	128	112	120	21
Gud_250	125	89	120	23
Gud_251	148	103	140	22
Gud_252	153	100	143	20
Gud_254	128	86	125	20
Gud_255	121	90	120	23
Gud_256	132	86	132	25
Gud_257	135	90	137	26
Gud_258	135	95	130	25
Gud_259	147	100	135	18
Gud_260	153	105	143	18
Gud_261	130	85	130	25
Gud_262	127	90	130	27
Gud_263	132	90	130	25
Gud_264	126	90	124	23
Gud_265	130	93	135	27
Gud_266	125	82	125	23
Gud_267	125	85	123	23
Gud_268	155	110	152	22
Gud_269	137	91	133	23
Gud_271	150	108	140	20
Sim_272	148	130	140	27
Sim_273	150	118	152	30
Gud_276	140	100	131	22
Gud_277	122	85	125	23
Gud_280	135	90	133	25
Gud_281	130	90	130	22
Gud_282	134	90	126	22
Gud_283	135	97	130	22
Gud_284	132	96	132	20
Gud_285	143	105	140	20
Gud_287	125	90	128	25
Gud_288	120	85	118	22
Gud_289	132	96	132	22
Gud_291	154	103	148	20
Gud_292	147	107	147	20
Gud_293	124	89	130	25
Gud_294	136	95	140	24
Gud_295	133	80	130	23
Gud_296	135	93	131	22
Gud_297	130	97	125	22
Gud_298	143	90	135	27
Gud_299	155	112	143	22
Gud_300	139	90	135	22
Gud_301	130	92	134	23
Gud_302	135	90	135	23
Gud_303	147	100	134	20
Gud_304	123	84	118	21
Gud_305	129	94	131	29
Gud_306	130	90	128	27
Gud_307	129	82	124	25
Gud_311	134	82	130	18
Gud_313	135	93	140	27
Gud_314	134	90	130	27
Gud_316	124	85	124	26
Gud_318	147	110	139	20
Gud_319	146	100	133	20
Gud_322	140	90	138	25
Gud_331	124	90	133	22
Gud_332	124	90	134	24
Sim_339	142	126	-9	19
Sim_340	136	129	133	18
Gud_341	125	85	127	18
Gud_342	140	95	133	22
Gud_343	133	90	130	26
Gud_344	135	96	128	24
Sim_346	134	128	133	19
Sim_347	134	132	128	20
Sim_349	135	132	127	21
Sim_350	127	120	132	18
Sim_351	136	135	129	20
Sim_353	136	139	138	22
Sim_354	122	124	126	20
Sim_355	134	134	123	21
Sim_356	136	135	129	21
Sim_358	139	127	135	21
Sim_360	123	123	123	16
Sim_362	101	118	129	21
Sim_364	143	130	136	20
Sim_365	145	127	140	17
Sim_366	141	131	132	21
Sim_367	135	121	130	18
Gud_368	140	120	133	19
Gud_369	137	122	129	17
Gud_370	134	102	123	20
Gud_371	125	122	125	15
Sim_377	120	123	127	21
Sim_378	138	120	138	23
Sim_379	130	122	137	20
Gud_381	126	116	135	20
Gud_382	128	114	128	17
Sim_383	127	125	142	21
Sim_384	139	128	123	20
Sim_385	129	121	126	22
Sim_386	132	131	127	22
Sim_388	135	132	118	22
Sim_389	139	128	133	18
Sim_392	140	123	146	22
Gud_393	138	105	124	24
Gud_394	119	98	114	19
Gud_395	143	100	133	20
Gud_396	128	100	115	17
Gud_397	140	100	132	20
Gud_398	148	100	132	20
Gud_401	130	102	135	28
Gud_402	129	92	127	20
Gud_403	111	106	115	18
Gud_404	145	100	145	25
Gud_405	143	105	148	22
Sim_406	135	107	145	26
Sim_407	142	107	139	19
Sim_408	138	118	142	21
Sim_409	138	115	144	26
Sim_410	135	100	145	26
Sim_411	130	100	131	20
Gud_413	138	83	134	21
Sim_416	150	115	150	26
Gud_417	130	98	135	25
Gud_419	135	95	135	27
Sim_420	137	101	132	21
Gud_421	130	90	130	25
Gud_422	133	95	138	24
Gud_423	127	80	124	25
Gud_424	127	88	128	24
Gud_425	132	90	130	20
Gud_426	128	90	126	25
Gud_427	126	86	123	22
Gud_428	137	90	128	22
Gud_429	133	90	130	26
Gud_430	120	85	118	26
Gud_431	130	92	120	24
Gud_432	140	120	138	20
Gud_433	130	87	135	28
Sim_434	138	105	133	25
Gud_436	100	94	112	17
Gud_437	137	108	139	20
Gud_438	125	105	131	21
Gud_439	128	107	130	18
Gud_440	135	103	132	21
Gud_441	130	85	128	26
Sim_442	147	115	138	25
Gud_444	133	90	129	23
Gud_446	122	90	123	20
Gud_447	127	88	125	24
Gud_448	132	103	131	22
Sim_450	128	100	136	26
Sim_451	130	100	129	20
Gud_452	145	113	140	22
Sim_458	140	103	137	20
Sim_459	132	112	138	24
Gud_467	132	100	135	27
Gud_471	142	103	142	25
Gud_474	140	123	132	28
Gud_475	134	109	128	22
Gud_476	139	108	138	25
Gud_477	144	95	137	26
Gud_478	135	98	133	25
Gud_479	140	105	140	27
Gud_480	145	100	140	25
Gud_481	140	108	140	23
Gud_482	130	100	137	25
Gud_483	113	90	120	23
Gud_484	140	100	134	24
Gud_485	132	102	131	25
Gud_486	133	95	120	26
Gud_487	139	105	135	18
Gud_488	147	106	142	26
Gud_489	138	104	134	25
Gud_490	136	106	135	23
Gud_491	143	110	130	27
Gud_492	131	104	140	22
Gud_493	135	98	137	25
Gud_494	134	98	141	23
Gud_495	138	97	134	20
Gud_496	135	102	140	26
Gud_500	135	100	136	24
Gud_501	139	93	134	20
Gud_503	138	100	128	25
Gud_504	140	104	130	24
Gud_505	145	100	133	20
Gud_506	140	95	140	27
Gud_507	145	105	140	23
Gud_508	139	100	135	20
Gud_509	124	100	124	18
Gud_510	146	100	137	26
Gud_511	134	90	129	19
Gud_512	130	90	126	23
Gud_513	148	100	140	24
Gud_514	120	90	127	24
Gud_515	123	104	107	20
Gud_516	127	84	125	20
Gud_517	135	94	132	22
Gud_518	122	136	133	20
Gud_519	133	92	127	23
Gud_520	132	92	125	21
Gud_521	137	100	138	21
Gud_522	134	110	107	20
Gud_523	116	110	114	20
Gud_524	120	113	115	20
Gud_525	131	99	120	20
Gud_526	125	100	136	22
Gud_527	135	112	140	23
Gud_528	105	99	106	19
Gud_529	124	96	134	21
Gud_530	132	125	122	22
Gud_532	128	98	131	21
Gud_534	133	108	141	20
Gud_535	143	104	140	19
Gud_536	113	115	110	21
Gud_537	126	114	125	21
Gud_538	139	113	143	22
Gud_539	111	108	125	18
Gud_540	122	120	126	23
Gud_541	146	117	139	21
Gud_542	123	105	125	19
Gud_543	126	99	125	20
Gud_546	119	118	110	20
Gud_548	132	108	132	21
Gud_549	130	104	131	19
Gud_550	133	106	134	22
Gud_551	137	125	135	20
Gud_552	133	105	142	22
Gud_533	126	114	136	20
Gud_554	132	118	130	21
Gud_555	140	120	138	20
Gud_556	139	106	110	19
Gud_557	127	87	126	21
Gud_558	138	118	132	22
Gud_559	-9	-9	-9	-9
Gud_560	127	110	126	18
Gud_561	126	93	129	21
Gud_562	-9	-9	-9	-9
Gud_563	145	101	131	21
Gud_564	135	109	131	20
Gud_565	126	102	126	19
Gud_566	142	114	141	19
Gud_567	134	110	137	19
Gud_568	122	116	125	19
Gud_569	138	98	134	20
Gud_570	134	104	134	20
Gud_571	139	100	139	21
Gud_572	125	105	131	21
Gud_573	126	106	130	21
Gud_574	140	118	133	21
Gud_575	116	103	98	19
Sim_576	129	130	132	18
Gud_577	126	113	138	21
Gud_578	142	133	129	17
Gud_579	93	100	86	18
Gud_580	139	102	132	21
Gud_581	125	108	130	19
Gud_582	117	115	112	21
Gud_583	-9	-9	-9	-9
Gud_584	119	99	139	22
Gud_585	134	124	135	23
Gud_586	128	94	130	19
Gud_587	126	100	134	20
Gud_588	130	118	138	20
Gud_589	130	108	129	21
Gud_590	142	117	121	20
Sim_591	142	145	130	23
Gud_593	126	93	131	23
Gud_594	136	91	128	20
Gud_595	130	90	130	25
Gud_596	134	103	138	23
Gud_597	125	87	127	24
Gud_598	127	90	128	20
Gud_599	136	92	130	22
Gud_600	134	98	133	19
Gud_601	138	90	129	19
Gud_602	134	92	125	25
Gud_603	135	90	124	20
Gud_604	136	93	128	23
Gud_605	123	88	128	22
Gud_606	130	90	121	19
Gud_607	128	90	140	24
Gud_608	127	90	122	25
Gud_609	130	90	132	26
Gud_610	130	93	129	19
Gud_611	120	90	130	23
Gud_612	127	88	124	19
Gud_613	135	100	133	19
Gud_614	137	88	133	19
Gud_615	138	100	138	24
Gud_616	135	96	135	24
Gud_617	130	100	128	21
Gud_618	136	85	125	19
Gud_619	129	88	125	19
Gud_620	130	92	134	21
Gud_621	132	95	135	24
Gud_622	132	82	135	27
Sim_623	135	105	150	26
Sim_624	135	120	130	26
Gud_625	132	100	140	24
Gud_626	130	84	126	19
Gud_627	135	100	138	25
Sim_628	125	104	124	20
Gud_629	130	90	132	23
Gud_630	130	90	132	23
Gud_631	132	90	130	20
Gud_632	134	83	135	21
Gud_633	132	120	136	25
Sim_635	140	114	150	23
Gud_636	133	100	137	22
Gud_637	130	98	128	20
Gud_638	127	80	122	18
Gud_639	129	95	125	21
Gud_640	128	86	123	20
Gud_641	140	92	138	27
Gud_642	139	83	130	20
Gud_643	130	90	132	25
Gud_644	130	90	120	26
Gud_645	130	95	140	25
Gud_646	135	88	133	21
Gud_647	130	90	139	24
Gud_648	130	91	127	19
Gud_649	128	92	130	25
Gud_650	143	104	135	23
Gud_651	134	90	140	24
Gud_652	132	88	126	22
Gud_653	134	94	132	19
Sim_654	123	110	134	24
Sim_655	130	135	124	20
Gud_656	134	100	138	25
Gud_657	136	82	135	18
Gud_658	141	100	132	21
Sim_659	140	105	132	23
Sim_661	136	100	133	21
Gud_662	140	100	138	26
Gud_667	126	90	128	23
Gud_668	138	90	132	22
Gud_669	134	100	132	23
Gud_671	130	84	124	20
Sim_672	130	105	138	25
Gud_673	140	93	138	24
Gud_674	127	90	126	22
Gud_675	124	95	124	22
Gud_676	126	90	129	19
Gud_677	134	94	129	21
Gud_678	-9	-9	-9	-9
Gud_679	104	99	134	21
Gud_680	128	109	119	21
Gud_681	118	96	132	18
Gud_682	124	101	135	20
Gud_683	131	96	134	22
Gud_684	122	100	125	20
Gud_686	135	100	117	21
Gud_687	131	101	130	19
Gud_688	136	106	126	17
Gud_689	132	106	129	20
Gud_690	140	110	138	23
Gud_692	133	105	125	21
Gud_693	130	100	131	19
Gud_694	130	104	131	20
Gud_695	123	106	128	19
Gud_696	114	102	106	20
Gud_697	138	96	105	19
Gud_698	128	109	127	18
Gud_699	152	100	123	19
Gud_700	140	110	135	19
Gud_701	142	110	140	20
Gud_702	129	103	130	20
Gud_703	127	101	127	17
Gud_704	131	100	124	18
Gud_705	130	90	133	23
Gud_707	134	104	139	18
Gud_708	134	107	124	19
Gud_709	137	100	128	18
Gud_710	128	104	132	15
Gud_711	132	104	122	19
Gud_712	142	108	143	20
Gud_713	131	103	126	19
Gud_714	139	130	131	21
Gud_715	135	114	138	21
Gud_716	138	123	137	21
Gud_717	112	114	129	20
Gud_718	144	113	140	18
Gud_719	132	90	131	21
Gud_721	120	94	135	20
Gud_722	133	101	129	20
Gud_723	134	99	121	16
Gud_724	148	110	133	22
Gud_727	127	113	123	18
Gud_728	135	100	130	26
Gud_729	142	123	132	20
Gud_732	-9	-9	-9	-9
Gud_733	130	110	136	20
Gud_734	-9	-9	-9	-9
Sim_735	150	133	152	30
Gud_736	143	110	133	25
Sim_738	108	99	108	16
Gud_739	140	100	135	20
Sim_741	130	100	130	20
Gud_742	130	116	126	23
Gud_743	140	100	130	19
Gud_744	139	109	127	20
Gud_745	119	82	100	20
Gud_746	130	85	130	19
Sim_747	130	105	138	25
Gud_748	135	110	129	22
Gud_749	129	110	130	20
Gud_750	129	117	130	21
Gud_751	-9	-9	-9	-9
Gud_752	136	121	138	18
Gud_753	130	93	129	19
Sim_754	117	112	124	20
Gud_755	128	126	116	20
Gud_756	122	100	115	20
Gud_757	139	104	139	22
Gud_760	132	114	134	21
Gud_762	132	101	137	21
Gud_763	140	108	129	20
Gud_765	126	109	131	22
Gud_768	138	100	139	24
Gud_769	142	102	140	21
Gud_772	137	108	142	22
Gud_773	126	103	142	20
Gud_774	143	104	140	20
Gud_776	145	108	142	25
Gud_777	142	104	141	25
Gud_778	137	104	129	22
Gud_779	136	100	136	23
Gud_781	145	100	135	22
Gud_783	135	100	135	23
Gud_784	145	100	143	20
Gud_787	132	110	144	24
Gud_789	146	108	130	22
Gud_790	139	100	143	22
Gud_791	157	106	152	21
Gud_792	143	100	140	21
Gud_793	149	105	139	22
Gud_794	143	100	135	24
Gud_795	130	104	139	24
Gud_796	140	109	140	23
Gud_797	139	94	130	20
Gud_798	132	103	140	22
Gud_799	127	88	125	15
Gud_800	138	96	141	22
Gud_801	-9	-9	-9	-9
Gud_802	-9	-9	-9	-9
Gud_803	-9	-9	-9	-9
Gud_804	-9	-9	-9	-9
Gud_805	-9	-9	-9	-9
Gud_806	131	96	130	21
Gud_807	136	105	149	20
Gud_808	136	109	140	23
Gud_809	139	98	131	20
Gud_810	145	99	140	19
Gud_812	150	94	142	23
Gud_813	142	103	139	20
Gud_814	134	104	140	22
Gud_815	131	90	131	20
Gud_816	139	90	134	22
Gud_817	140	110	135	21
Gud_818	133	106	124	24
Gud_819	147	98	134	24
Gud_820	140	103	137	25
Gud_821	128	100	126	25
Gud_822	138	97	132	22
Gud_823	139	100	128	20
Gud_824	143	104	146	23
Gud_825	147	100	134	22
Gud_827	138	100	137	25
Gud_828	138	96	137	25
Gud_830	137	92	131	23
Gud_832	142	95	137	20
Gud_833	139	90	134	22
Gud_834	140	100	132	19
Gud_835	126	98	123	26
Gud_836	137	100	132	22
Gud_837	134	100	134	22
Gud_838	127	89	125	22
Gud_839	136	89	135	24
Gud_840	132	100	128	22
Gud_841	136	90	132	24
Gud_842	135	103	134	20
Gud_843	133	107	131	23
Gud_845	145	104	140	20
Gud_846	138	100	143	21
Gud_847	140	98	137	21
Gud_852	135	98	130	21
Gud_854	120	88	119	24
Gud_855	135	90	132	23
Gud_856	139	98	137	25
Gud_857	137	97	134	25
Gud_858	138	100	132	22
Gud_859	-9	-9	-9	-9
Gud_860	128	100	130	23
Gud_861	138	94	131	24
Gud_862	137	100	132	24
Gud_863	130	87	126	20
Gud_864	128	85	129	20
Gud_865	136	115	124	21
Sim_866	127	133	116	22
Gud_867	137	110	132	20
Gud_868	136	119	117	21
Gud_869	126	100	119	20
Gud_870	145	120	122	21
Gud_871	125	118	123	20
Gud_872	131	105	125	21
Gud_873	129	105	127	21
Gud_874	131	116	133	22
Sim_876	134	108	130	21
Gud_884	115	102	123	21
Gud_885	124	110	135	23
Gud_886	137	111	137	21
Gud_888	121	110	128	20
Sim_889	125	138	132	20
Gud_890	137	130	132	22
Gud_891	115	128	120	18
Gud_892	121	108	128	19
Gud_894	132	106	149	22
Sim_895	150	105	119	18
Sim_896	129	113	131	20
Gud_897	130	124	130	20
Sim_899	110	130	125	18
Sim_900	122	115	126	21
Gud_176	136	98	126	23
Gud_177	144	115	135	26
Gud_194	150	115	135	20
Gud_196	135	118	126	28
Gud_200	142	95	137	20
Sim_208	140	115	120	25
Sim_224	147	125	140	27
Gud_225	124	90	130	20
Gud_234	140	105	140	23
Sim_243	150	140	164	20
Sim_244	145	130	154	27
Gud_249	130	100	130	22
Gud_312	140	90	140	26
Gud_315	129	95	134	24
Gud_320	143	102	138	18
Gud_325	136	93	126	20
Gud_334	134	95	135	24
Gud_345	132	85	127	25
Gud_348	130	92	118	21
Gud_187	140	100	135	22
Gud_278	137	105	134	22
Gud_670	137	90	137	24
Gud_726	129	114	131	21
Gud_731	129	131	133	20
Gud_771	135	97	136	21
Gud_829	140	110	130	25
Gud_849	124	89	127	22
Gud_875	124	102	128	21
Gud_877	118	108	123	23
Sim_878	120	130	127	20
Gud_904	128	96	129	19
Sim_939	114	116	122	18
Sim_940	127	123	134	20
Sim_942	139	127	130	17
Gud_166	133	108	120	26
Gud_173	144	100	137	22
Gud_179	143	110	149	25
Gud_180	140	100	140	24
Gud_443	136	94	139	24
Gud_559	138	146	141	22
Gud_435	138	146	141	22
Gud_745	136	120	143	18
Sim_120	121	115	128	22
Gud_390	110	90	114	20
Gud_5	128	96	129	19
Gud_11	112	102	118	19
Gud_41	123	108	123	20
Gud_61	109	87	107	21
Gud_64	132	92	121	20
Gud_82	115	95	130	23
Gud_89	135	100	128	20
Gud_126	148	115	145	23
Gud_161	136	112	125	24
Gud_170	153	111	150	24
Gud_172	140	105	135	25
Gud_174	138	110	137	25
Gud_175	142	110	142	27
Gud_178	137	97	132	24
Gud_183	140	115	120	24
Gud_188	130	94	124	29
Sim_199	140	120	134	25
Sim_212	138	97	136	21
Gud_216	123	93	121	21
Gud_217	140	109	135	23
Gud_253	130	88	130	24
Gud_274	128	86	128	24
Gud_275	132	90	130	18
Gud_279	140	95	135	24
Gud_308	156	108	145	23
Gud_309	135	93	133	24
Gud_310	128	90	127	22
Gud_317	130	100	135	18
Gud_323	145	112	140	21
Gud_324	134	98	135	22
Gud_326	146	98	137	20
Gud_327	133	95	131	26
Gud_328	134	93	134	23
Gud_329	132	90	129	21
Gud_330	137	91	134	21
Gud_333	140	97	140	25
Gud_335	130	90	133	25
Gud_336	130	90	128	20
Gud_337	135	95	136	26
Gud_359	122	93	113	21
Gud_372	125	80	120	23
Gud_373	139	109	139	23
Gud_375	132	85	131	23
Gud_376	134	90	136	20
Sim_412	142	107	137	23
Gud_415	126	85	124	27
Gud_414	127	86	128	23
Gud_445	140	94	137	24
Gud_453	134	92	136	26
Sim_454	146	110	138	20
Gud_455	130	87	129	24
Sim_456	146	113	143	21
Sim_457	145	110	145	24
Gud_460	138	106	138	20
Gud_461	130	100	130	21
Gud_462	145	113	137	25
Gud_463	148	109	140	25
Gud_464	135	110	134	28
Gud_465	123	95	126	23
Gud_466	135	105	137	27
Gud_468	143	100	133	23
Gud_469	140	105	140	26
Gud_470	133	90	130	20
Gud_472	130	104	130	27
Gud_473	139	100	131	20
Gud_497	146	110	142	27
Gud_498	143	96	130	22
Gud_499	140	102	132	25
Gud_592	128	92	130	27
Sim_660	134	122	147	22
Gud_663	130	95	138	22
Gud_664	127	92	127	19
Gud_665	131	90	128	22
Gud_720	117	107	124	21
Gud_725	127	105	130	19
Gud_740	138	90	140	23
Gud_758	128	118	128	19
Gud_780	148	108	140	23
Gud_770	140	102	135	23
Gud_786	142	102	136	21
Gud_788	146	102	140	23
Gud_844	133	95	128	22
Gud_850	140	95	128	22
Sim_879	147	133	150	22
Gud_880	121	110	126	21
Gud_883	129	130	134	22
Sim_945	127	126	132	17
Sim_946	118	110	114	17
Sim_949	125	111	127	18
Sim_950	136	107	133	19
Sim_968	127	129	126	17
Sim_213	133	110	142	28
Gud_666	124	88	122	21
Sim_218	121	100	119	22
Gud_544	133	108	124	18
Gud_545	143	111	134	20
